# Supplementary material for: Evolutionary analysis of the Dof family in plants and identification of its members in tobacco
Source: Front Plant Sci. 2026 Apr 28;17:1809808. doi: 10.3389/fpls.2026.1809808 (PMC13161181; doi:10.3389/fpls.2026.1809808)
Supplement: Supplementary file 1 [file Table1.xlsx]

## Sheet: Protein sequence
Supplementary Table 1 Dof gene family protein sequences across 11 species
ID	Sequence	Species
Thupl.29378568s0012.1.p	MGPTSPQVCIDYTGCEQDKDIKAGMEEDVMGCSGVLLAERRGKPHPEQALKCPRCDSANTKFCYYNNYSLTQPRYFCKTCRRYWTKGGALRNVPVGGGCRKNKRPKRTSDEGSSMSTVTDHTSNEFSRLLEKDINNPSISGSMFLGNDMNAAFARIQEAARLGVEDSAFTNSNTADFLGISYDGMHSMKSTGFSGMEFLKSLRRMDGEAGEMNCLLDPQLGGLSNLAPFTGMNSLYPWREHKFEAPAKDLDARSMMMNMEAQTAENSVKQPKLELLTGLGFGQEKEWQEQLQASYPTARNSVYWNNGGAGAWPFYTSSSVSSLN*	Thuja plicata
Thupl.29379836s0006.1.p	MVLRSLPACIDSGDWLQGSGMQETGFKSGGESMVGCPRALMDRRLKPNGELALKCPRCDSPNTKFCYYNNYSLSQPRYFCKTCRRYWTKGGTLRNVPVGGGCRKNKRFKRAGDQASQTDASASHVQNNNEMNCSSSPIPEQSNLNLPPPVRSVYFTLLNGGADGLGISYSSASVSVQQQQQQQQHNLQALKVAASADPDRGVLTENCNSNGTGTGTGTGVMMMMQEVPSTSTCPSNSTATHEPLGNLSNLNTFQSPPNLISEQAPSLVQINGDLSTIFEAARHHHQNQQVPTSSAPTFSHVSGNSNRFNDVTGVVNDHRLNSGLQDQDVQIQWQQHHHKFTIPVEDHDNGAAQVLLPFDHENHHQVRPPHHDEIKLRHLIMDGVHTTPLPGGEVIEENG…	Thuja plicata
Thupl.29380844s0003.1.p	MVMSSVEVCMDSSTKWQPNMMQERGLKPPGEMLSCSQPLLERRPVKQQADQQALKCPRCDSANTKFCYYNNYSLSQPRHFCKTCRRYWTRGGALRNVPVGGGCRKNKRTKRPGMGDIHSGVAPPTSSGIAPSSTDLAIANPLLHQNLASSMHYGLPSSGNDINLIFARIQQAARLGDRSFMSNFSGNNMGLGQSSMMPSNLVSSLLNTSHSAALKSSFSGFEFPAPISSRHDHGNEDYCSFLVANPHITPPHSNMGMFSVPTSGDMMNNSTDSSIPWTRLNQPPKHPLSLMQEDHHHTISDGHALAPFSVEEHTIDKSKVKVEEPDQNRLVSDWQMVPGASENLFHSGGDASDYWNGGSWPDLIGSSTSPLV*	Thuja plicata
Thupl.29377426s0002.1.p	MQDTSGSQSDEMAAMAAVESSSRLLTERRGKLQPPAQALKCPRCESLNTKFCYYNNYNLAQPRHFCKNCRRYWTKGGSLRNVPVGGGCRKNKRSSKHKTGGGGDQRNHSNLAEKAAAASSSEKVGGGGGGGGSSSSSSLVNNNNMEGSERSECNTNSNNNTVSSAVSGGVFQADLHQTPLLNSGYENPQFSVNPNPPIFSSGVNWSRISPLDMQWKQQQSLTSLLTDGRASFDGSAIAEPPPLLEDITSIGEAAISRFLKVTPSSWPSLLQDQQNNSSNNQSHAFDWQTNGNNSINISNNSEASFLSDLGPWSAGNWPDLSNYGPGSSLP*	Thuja plicata
Thupl.29379032s0001.1.p	MVLSSVEVCMDSADWTQSFMQNSALQLPEDIMSCSRPPPMLERRMKPQTEQALKCPRCESTNTKFCYYNNYNLSQPRHFCKTCRRYWTQGGSLRNVPVGGGCRKNKRVKRSIDHPTPSQNEASTSAAPATTEPPVPNCSAFDPTLPLSPSSMYYGGNSMNMTSLPFTRIQQECPALANCNTSNFLGISCGTPTTLEPQNSSLNSLSALNTLNSFKSSYPGLEFSSLTRDRNAFFETQQLLTRAMTPFYAMPLLPGLDDHALQWRLQQEQEQEQQKMAVSFEDGQVENAPVSEDHNAFLSFEDQTAETSKTDQKSEGLTSLSSESVKVEGNQNELGSDWQVPESESLFVESAADSATYWNGGAWPDLTRFVHAYLQKL*	Thuja plicata
Thupl.29380050s0002.1.p	MMLSPVQIFMDSSDWTQNMMQDRGFRSASAAAASATEDLLSCSRPLLERGLKPQPEQALKCPRCESTNTKFCYYNNYSLSQPRHFCKTCRRYWTKGGALRTVPVGGGCRKNKKTKRAPPEQTVFNEPSTSGAPSSANALPHLNPATNSGSNMFFNSSTNDMNAFVRGQQAAVARYGDQSTSDFLGLSCGPSSTQSSFGPLTLNPISSLTNMTALNSLQALKSSFPGLGDFPVISKTADHQGSSAMAPPPDWQLPPEPTLLDPNINFWSGGSWPDISTYGSSSM*	Thuja plicata
Thupl.29381099s0009.1.p	MMLQEHSGGAKTSAELMMRPPAPAPASVAGGGSGGVGGTSERRSSTLKPPEQILKCPRCDSLNTKFCYYNNYSLTQPRHFCKNCRRYWTKGGALRNVPIGGGCRKNKRANKKAAPEPERRRHHLDHLDQETASSGTSDVTNNLHLQALCSKQPAISFMEFPGLAAFARLQQQQQQETVRMAGDQPSVTWLTTPATATTSGAATSILQSSCQALSNLPSLESTLLGLNFPAIKSENMNVAGLDANSGADMSSFFESPNAESFSAADLQWRIQQHRLAMLLADHNDADREMSRLHANSKPPCKPDFACLYNNNNNNLSERPEWQPPAAVAGVDVHGHHAFDGAVDTGYWSPVTAWPDYHHYASPAGALP*	Thuja plicata
Thupl.29380844s0002.1.p	MVVFEGIKLGVSNISFFVDLVKESDMEERGMEGGANMMSSCSRPLLDRRLKPQAEQDLKCPRCDSTNTKFCYYNNYSLTQPRHFCKTCRRYWTKGGTLRSVPVGGGCRKNSKRGNNGSSSNSNNNSKRSGDQPCSTSTEGNGTGTDLSPSIGGASSNNYGYYNEAEELGMNSYGNSAYVADMGQSSHSSLMGFQSCLPTNLTNLQSLQYSSSSGFMGDHGFNRPPANRMGAMNVGDLTSIIDTKHMTATSFDGDACNPYMNHHNLSHVDQPHSRLLLQQHQHQQQKSIYEEPPQALYEAGYLWPDLSAYGLPNVNNSM*	Thuja plicata
Thupl.29378616s0001.1.p	MLNAAHNVCNQRFSAPSLEMFAMQDQSGVLDSTFNSMLLAPAVASTSCNRALGRTRPHPSQILKCPRCDSINTKFCYYNNYNLSQPRHFCKTCRRYWTKGGVLRNVPVGGGCRKNNHNRKSKPRNNTPQADKSKSKSTSNSAATVSSGESSPLTVNNNSIQETTSSSTSFNSSNGYRFGSELGEILIGNYKASDHCTTAPIPRLQSNADFFHQPDFLNSENLSTSIDANSSSYSNLFGSSNYVGLSFSDIQQKLAGFSSNNVQEPCPAAPQVYNFNSNSSNNHINSKNSMISSDWQVNNNIETLLEDSYCWGAAEPQTIWSDQEPIYLPEGI*	Thuja plicata
Thupl.29381316s0003.1.p	MSEETVVEDAAELLQSDPAFKLFGRRIPVLSASSDSSDRSSDSADTSEVTKNSHNSDETKSSLLLNSSISLHANIEYKESLSNEKIFNGESLFQATLEKPSIGSEVSIDKNKLCDEKANRGVVEMSEESIKKEDETPKKPNKLLPCPRCESMDTKFCYYNNYNVSQPRHFCRNCQRYWTAGGLLRNVPVGAGRRKNKHSSMAHQKDLGHANDCNSEDSMKFELSDLEMTSPGQSFSRAKKGTGSHLRAYAGLETSCLFSDESGNLQKSSCPSSQMKGEIVWNTLYSPEMKTHEKREESLEIGTLDDSVCVSSNTKVLCASSNKLTKSDVESSESNSIPQGVSCDLPNSSMSWVGSPHPPAWPLYCGSFFGSSPFMNAMGGAMLNPENFQTSSMIPWFQP…	Thuja plicata
Thupl.29378752s0001.1.p	MKGDPGFKLFGKTIPVSDEEDKCSVLEEECEDNNDIESPAQVPDKENIQENILKSEVEGLPDTIPEEAESFTGTNESRECTYKKPIQDSEKKSPLTKMENNNLKNGNGEEEAVGTNGNEEKMLKKPDKLLPCPRCDSLDTKFCYYNNYNVNQPRHFCKNCQRYWTAGGTMRNVPVGAGRRKNKHSASHYRHMLMTDGLATARADGPDSSHHQVMPTALSSTRVLKTSQLQLLPLDIESAGGTVLNFGPDSPLCESMATALNLADQPMTNRQAFLNKDHEKNQLTNKETRDDNSCGSSITGSTFAEKEDSTKNFHAAPQMDQVGIMGWSGSIPPQHPYYGGPWPYGWNFGWGARAPVTAAGGCLNGIAYAPDSSNFNNATSGARLPGVWAAGIPWPFVPG…	Thuja plicata
Thupl.29381439s0015.1.p	MSQDLNKSCREVQIETVEVQGKAKCLDLPFKLFGTTIPVSHDPPQPITVSDRETNDESSIPTEDDQGASFENSDCESQAKKAKENVEETETSESANGKKSISGSIPDKVMPKKPDKLLPCPRCDSLETKFCYYNNYNVNQPRHFCKNCQRYWTAGGTLRNVPVGAGRRKNKHSTNNSTSTTTLINSHGSLQSITSCFSLPIPIQNDLSSSVISFGLEHDTPTFSNNGTQIPSSTKKVSKLVGHMNIQDSREAWWMNNTKTGSTSCSSSPWPSYIENISVWGSSATVLGKHPRSSHQPETPIMVPTPLRIYESIWENLKTETNIEPSKSAGIFK*	Thuja plicata
Thupl.29378204s0001.1.p	MMSECVAFEERAGFDPGFKLFGKTILDFKDEKKKPEDPIVLQSSSCEQTNQDPIVVQSSSCEQTKDKGGEEEVGSSETDKAVLKKPDKLLPCPRCESMDTKFCYYNNYNVNQPRHFCKNCQRYWTAGGSLRNVPVGAGRRKNKQSCSSSSSMASSRQLRSALEDYDNPVSCERPLKLGRPSIQIDGSIPGVATVLNFGPDGKTLESSRDEISCESSVTAEREAQAAGHMNSRRPNGAVVGCPPVPFFTGPWPYGWNVNPGPWGALPWPMVPGTPWATAPWVPAPWPIGPASVPAPAPASVSTNNQPQGKRENGGLYGPKTLRIHDPGEATQSSIWASLGLGSTECNASAFKAFKPMTEVQSVAASQALRANPAAFCRSISFQESN*	Thuja plicata
Thupl.29379932s0010.1.p	MASPSSGNNNNNNINNNNSAKKPTPEINSNRAGSPSSNNAGLAPNAAIPQPELNHSNSPEEIFKIPSYSKWFSWDKIHSTEKRFLPEFFDGKSAAKTPRVYKYYRDFIIDKYRENPLRKITCTEVRKKLVGDVNSVRRVFDFLENWGLINYSAASSKQQQQHLKTEDNSNSAKLIVSNNNGGENASGEGKGVLPAKGLVPPGDRRPSLTAAASTVTDRKGNTTVDGKDVSLKEKKLEWPRSVLCNLCRAECAKLRFDCLKEIKPKLEDESLHDEPGSNSGTNDINAEGSKTSKQDPEEGMSQKATEEDPKDQKNRGEAEPNGDKDKILKKPDKLLRCPRCDSLGTKFCYYNNYNVNQPRYFCRNCQRYWTAGGTMRNVPIGAGRRKNKHSGSFDWSGTK…	Thuja plicata
Thupl.29378361s0002.1.p	MCKSSANVEGTRNFAIKLFGATISVCVRDESSQEENNARKRTAQAEMAANSSKSLKMTENLDQKGENFCNLRDKGAKSSENIQEKGESLCNLSDRGAKSLKNAEICEEKSEISCSIEASEPKPPPKPEKPVACPRCNSLETKFCYFNNYNVNQPRHFCKNCRRYWTAGGSMRNIPVGAGRRKSKHFTAFHLSKSMDLQDQKMRLENFDESFEAKNSELEGSDSVGFVNPDGVSAVTATGIVNLLDQNSSPWIHKIQQNASSNDFLNCLVFPGRPFSSKLHSK*	Thuja plicata
Thupl.29378522s0004.1.p	MPKLEAKSGKSTDCAFKLFGRTIPVKSSADCCENSGGYDGENEEKGGLKRPTKVVACPRCESMDTKFCYFNNYNVNQPRHYCRKCQRYWTAGGALRNVPVGAGRRKNKPSFGIHQGHFVEVSENVWTDGQACIPLRPSLNSEKLVKVESVYPELRVFDEGLSGAETAYAQGKFKLQSHLDGYSHRLNLPSEKNVKEGCLGSEKPLGVDLCGIKLPESCSHVGKRVGSGYMEKPSCSFSDKTQASATKGESSSEVVQTVDDGACDSSLNGMVSAGPKSEPQAMRPNDFSSSSLPSYSAVSVMGNSWPVYYNGYFGNMASGMSASGNVQLKTNGVSWFPPSLVHAGNWHVPSGSIWGQQWGLPWKAVNTDPELKTLGKHERDQATPESKTDRDRSLWVPKT…	Thuja plicata
Dicom.06G095800.1.p	MQEQLINPSNQMLSCGRQLQDRRSNKPNPSEEVLKCPRCESSNTKFCYYNNYSLAQPRHFCKNCKRYWTRGGALRNVPVGGGCRKNKRAKQRSADQATSPAPAEEALFPNIRSEGPSSSTSLQQEFSVGSSSQGLFVQGSDGEGVGLTFERLDQGARTFPGGSVPVSINWAGHASSDATLSLQPFESSILGLNVAGHHVKQEAGSLQSADLSSIFDPQLNLIGQTPPALGDSLGTYNLCMDSFGMAASSGDIQWRLPHPRLVSMMEGGHGYNGRSATQTMEEMRAESIRNFRKSALEEMPVPNVQVDNQGADRLPSEWQSHPEGFFDGTGDGAYWSNGGWPQDDMYEDHQLA*	Diphasiastrum complanatum
Dicom.Y136300.1.p	MHSFMDKLSHGNLLTILFSLNVLFLKSFEAKHFKKESVPEAFARDHVLQRQSDWNNGSCFSIVLYLAIMQEQLPPPNQMLACGRQLQDRRNNRPNPSEEILKCPRCDSSHTKFCYYNNYSLAQPRHFCRTCKRYWTKGGALRNVPVGGGCRKNKRTKQRSASQAPSLAPSEEALLSSIRCDGASSSAPMQREFSVGSSSQGLLADNNGDGVGLTFERLDQGSRAFPGSSVPLSINWAGHVSSAATLNLQPFESTILGLNLAANHVKQEPAPLQNTGDLSSIFDPQLNLVGQVPPSLGDTVGSYNLFMDSFGMPTGNGDIQWRLPAPRLVTMLEGGHNGRFVTQIAEDMRAETIRNFRKSALEEMTVPTVVDNQGADRLPHEWQSHPEGFFDSTGDGVYW…	Diphasiastrum complanatum
Dicom.09G008000.1.p	MLSHTAFKHESAGESFAVGNSQLHSLRQPFHHMLASPSSGALAQTTMQDQILNPSDSMLACPRGPLQERRLKPHADQVLKCPRCDSLNTKFCYYNNYSLTQPRHFCKNCKRYWTKGGALRNVPIGGGCRKNKRAKQRTADQAPSPAPAEEALLSSIRGDGSSSSSSLQQDFSAGASSPGLYTSNEGDGGFSLTFERLDQATRSFSVSSAPISINWAGQVSAPPALNLQPFDSKILALNLPGHHVKQEQTNQLHNGHGDLSSMYEPQLNLVAQASSSLTDNLVPYNLCLEGFGVHSSNGDLQWRLPPRLVTMAEEGHAANGRPLMQALEDLGSESFRHAKGRLPFECMPVSSEMDEHGSHSSPDWPPPADGFFESTADAGYWNNGTWPPDLTMYGMAGSQ…	Diphasiastrum complanatum
Dicom.09G008100.1.p	MLSHTAFKHESAGESFAVGNSQLHSLRQPFHHMLASPSSGALAQTTMQDQILNPSDSMLACPRGPLQERRLKPHADQVLKCPRCDSLNTKFCYYNNYSLTQPRHFCKNCKRYWTKGGALRNVPIGGGCRKNKRAKQRTADQAPSPAPAEEALLSSIRGDGSSSSSSLQQDFSAGASSPGLYTSNEGDGGFSLTFERLDQATRSFSVSSAPISINWAGQVSAPPALNLQPFDSKILALNLPGHHVKQEQTNQLHNGHGDLSSMYEPQLNLVAQASSSLTDNLVPYNLCLEGFGVHSSNGDLQWRLPPRLVTMAEEGHAANGRPLMQALEDLGSESFRHAKGRLPFECMPVSSEMDEHGSHSSPDWPPPADGFFESTADAGYWNNGTWPPDLTMYGMAGSQ…	Diphasiastrum complanatum
Dicom.19G009200.1.p	MLSHSAFKHERFPGESFVVGSSHLQSLHQQLPHMLSTSSSSTLVPGSMQDQILNPSDQMLAACPRALQDQRRLKQHADQVLKCPRCDSLNTKFCYYNNYSLTQPRHFCKNCKRYWTKGGALRNVPVGGGCRKNKRAKQRSTDQASSPVPGEEAALLSSCMRVDGSNSNSSLQHDFSAATSSPGLYEGDGAGLTFERLDQVTRAFSGSSAPISVKWAAQLPAPPTHSLQPFDSNILALNLSGHLKQAANIRLQSGDLSSMLEPQFNLGGPASSSLTDNVPSYNLCLESFGVPGGTGDLQWRLPPRLVTMVEEGHAANGKLLMHTVEDPGCSESFRHAAKGKLPPECMPMSTEIDENGNRSSPDWHPPADGFFELTGDPGYWTNGSWPPDLTMYGMAGSQL…	Diphasiastrum complanatum
Dicom.15G045800.1.p	MMSKVRKWMMEERRDINEKIVMPEMAIKLFGKTIALPLYINPDIEVNTENPMNARSISLTDFKSSDAPEKESQYLSSPEEDERFPSLVPEEIRSSSSSNRGYKEDKQVESFSAADDPLTAAGVTDAKPQSKSGEGDDKAKSDEDPQSSVSEERARRKPDKAVSCPRCESLDTKFCYYNNYNLNQPRHFCKNCQRYWTAGGSLRNVPVGAGRRKNKHVSVQQWHVQLPNVRADAMEAAQRLISCAFPEGVDFPLTPVFTQDMRSLLSASPESMNQKASSAQAVATCNQASQKPSHVRSQKTDLKDGAGWGGWPGGSPVSPLHGTWPLLCNMRWIDSSLAASEVAISALPGSDADASNKRAGIQACPPAPRLSSGWSGAWNMSLGAAAAAAIAAAAAAAAA…	Diphasiastrum complanatum
Dicom.15G046100.1.p	MMSKVRKWMMEERRDINEKIVMPEMAIKLFGKTIALPLYINPDIEVNTENPMNARSISLTDFKSSDAPEKESQYLSSPEEDERFPSLVPEEIRSSSSSNRGYKEDKQVESFSAADDPLTAAGVTDAKPQSKSGEGDDKAKSDEDPQSSVSEERARRKPDKAVSCPRCESLDTKFCYYNNYNLNQPRHFCKNCQRYWTAGGSLRNVPVGAGRRKNKHVSVQQWHVQLPNVRADAMEAAQRFISCAFPEGVDSPLTPVFTQDMRSLLSASPESMNQKASSAQAVATCNQASQKPSHVRSQKTDLKDGAGWGGWPGGSPVSPLHGTWPLLCNMRWIDSSLAASEVAISALPGSDADASNKRAGIQACPPAPRLSSGWSGAWNMSLGAAAAAAIAAAAAAAAA…	Diphasiastrum complanatum
Dicom.19G043000.1.p	MSKVRKWMIEERGVRDEKIVMPDTAIKLFGKTIPLPLYLNPNTDVNTEKAMNATYISRKEPKFFNAPISFQEEETQFPPSSQEDEILPSLADEARSSSSSNSGCEEYKQGESSAPDELLTAPQLLDTKPASESREVQEKIKSDEDPQSTVSEERARRRPDKAVPCPRCESMDTKFCYYNNYNLNQPRHFCKNCQRYWTAGGSLRNVPVGAGRRKNKHAYAQHWHVLPSMTADPVEVAQQLISCAYPQTVNFPLDLLQSASKIGLPPVFTQDVCSLLSTSSDSSIANSIQKDRSEQAAVAYDQELRKSGYVSGQKAKPKDGDGCAGWAGVAPVFPLNGTWPLLYNMGWINSSFPASGGAIPPSSALTDTGTGDTWVGAQASPSIAGLPSAWSSAWNMSLR…	Diphasiastrum complanatum
Dicom.20G073300.1.p	MSTYDIHLQMDATVPIPGYGIKLFGMMISVPPPRPSSNAALPVPGVADHHAVQISGCVTKSGNGKEEPPMELQQQALKYGAFGFASDEIAASSSSTSTLSFTETLREAATSMKSASSTATGHRRRITINEHFHSAEKESEDDLKRDVSENEDRKKINDFLPCPRCDSRQTKFCYFNNYSVNQPRHFCKRCHRYWTAGGMLRSVPMGAGRRKRKQPSFHTIDAAHVDRVIARENATDATQQSLLYSFGRPCSIDGSISSPGLSLLPEALPELELSLAGKCDISDHFSLGQMHKAVSDCDECLCRDKTKPVNFAIGSDMNSERGSLRSGPGSPFHIESFNNALGGAARAAMLASAGHVATNSHFCLGKHPRDTNYRGDPEICELASSRHGRTQYTAKTFSG…	Diphasiastrum complanatum
Dicom.Y212000.1.p	MCKDEQQIGEEQVAEGVGSLIGGQDPGIKLFGRVISALNSSENDESGDLSGSENEEPMYPRTEFDHSSKEAVLAQQVDEDRVSTWVTDELGSSSGSYSGCEDEKTFGENSRQANPSCGSQGKPIVSGLGALELPAEIEREQHPATKSSEETTPRKPDKPVPCPRCDSLDTKFCYFNNYNVNQPRHFCKQCQRYWTAGGTLRNVPVGAGRRKHKHSSLQHQHQQQVPFDCFTVRRTEADSAQQLLPSSLPQMGHQSTQPFHPILPADRFLHSSPTATSTITTFKQDNPCPGNNNKSSSAFQLKSTDQAMTMGQAKEAGAGAYVDSVPKLQSMHSRSTISSEVSNGNMQEETARTAKQGKCAEECQSGSSLSAFSVLDRKEEEQLPMPMPIPSPTDPSGWQ…	Diphasiastrum complanatum
Dicom.04G041200.1.p	MCKDEQQIGEEQVAEGVGSLIGGQDPGIKLFGRVISALNSSENDESGDLSGSENEEPMYPRTEFDHSSKEAVLAQQVDEDRVSTWVTDELGSSSGSYSGCEDEKTFGENSRQANPSCGSQGKPIVSGLGALELPAEIEREQHPATKSSEETTPRKPDKPVPCPRCDSLDTKFCYFNNYNVNQPRHFCKQCQRYWTAGGTLRNVPVGAGRRKHKHSSLQHQHQQQVPFDCFTVRRTEADSAQQLLPSSLPQMGHQSTQPFHPILPADRFLHSSPTATSTITTFKQDNPCPGNNNKSSSAFQLKSTDQAMTMGQAKEAGAGAYVDSVPKLQSMHSRSTISSEVSNGNMQEETARTAKQGKCAEECQSGSSLSAFSVLDRKEEEQLPMPMPIPIPSPTDPSG…	Diphasiastrum complanatum
Dicom.17G052000.1.p	MSSKMTHLQMDAKPTPGSGIKLFGMVISAPPLSTADSALPLAYVTHQAEDVSSCVSRSGNVKEEVLVKSQQLSPAENSVFESGLDEMGSSSSSNTGSLTETPSAKSNTSHARDYFRRSKEDDFLHSAEKDGEEDLDMELLKKKMPKKLDNPLPCPRCDSLQTKFCYFNNYNVNQPRHFCKQCQRYWTAGGTLRNVPIGAGRRKHKQAIQMIDQGAVDDVIARENAADAAQQLLLHSFGKASSVQGLNSYPDTQFSLPVKSEKLDFIKDETISPIGRIHFDLFGSSPAYEKSCLSGGDEHIKLQISTERCRKFFDTPEDVLDCEKEGENLKTNSSCGQSIVVGPLLPLLSSQAINHTSRKISVAAGFFAASPPSDHASVSCLEAGQMQKAFSDCDEAFSD…	Diphasiastrum complanatum
Dicom.07G082300.1.p	MSKDDMRIDEETKKAEGESLRISDSRIKLFGRTIPFLTSLEDNNDGESTAHENGHAEVASRNTQQMSSQKLIPNGSEEDGTSSGLADELGSSSGSNTGFENAKRGENVRLGSEPCLFPHAASSQISGYAASAQLKEELETDTLKANASCKPHKPVPCPRCDSLETKFCYFNNYNINQPRHFCKRCQRYWTAGGTLRNVPVGAGRRKSKHQNYYQPHMPLNCLVVRGDSPDAAHQLLSCSHGQLPTPALPSHPTSKTSYPIVPGDNAFFSAVDSSSVASTVTALNEKSNSCVDKASVAQISSTRQQAEQSVLHPLDSCNLSNDHQWKPMDDSQCGSSLSSPSVDAKYACASSVEALEQSDEIGSLNMRAGIPIPWPNGVPFTFFPGAWPSLNVAWHNPAA…	Diphasiastrum complanatum
Dicom.23G030000.1.p	MEHQLVATHDQHDQPLTTKLFGQLVRYDGSSSASSSSSKRKREAIGCLDGDSASTLSQSLSFVEGHYCNEEVTSYSKKHACTSQHPVQATHLATKLAIDRESNNQRGSVHVGHEHDAYMKATKNIDLMPSQCPRCLSWNTKFRYYNNMKCNQPRFFCRSCKKYWTLGGALRWVTKDETHKYMNQEAKPLPWEHHLGSIIDVPMLGGTIDASTRFEKASPDFSRRTIMVHNIKYPPSPSSHELESNLSQEEN*	Diphasiastrum complanatum
Solyc06T002385.1	MDPSSAQHQHHQELSSQTLESMLVSTKPQQQDPKKPKPPEQAINCPRCDSSNTKFCYYNNYSLSQPRYFCKSCRRYWTKGGTLRNVPVGGGCRKNKRSSSSRSSSISSQDQHSIVNTPNNPFPYDSSDLSLAFARLQKQGNGQLGFENHGNLSMMCNENPSGIFLDALRGNTGFLENNNPMNGLIHQQNLYYGVGNIINGDIGLHNVENGGLGVNNNDQEVGLMHNYDQEISSGVTTSTTMTTVKQEMCNMAKDQGDHNRVLWGFPWQINGEGINMADFDSTRRMWNGVGGSSWHGLLNSPLM*	Solanum lycopersicum
Solyc11T002508.1	MCIMDHHQQEMTSQTLESMLVCAKPDQDQKKPRPAAAEQQPQKCPRCDSANTKFCYYNNYSLTQPRYFCKSCRRYWTKGGTLRNVPVGGGCRKNRKLSSAKRSSQDNISPNSSNSSTDLSLAFARLQKQTNAIDQEQDTNNNMSMMYNTNNDNTSTTFLDALRGGFLENHHGLFQHNMYNYANMGQLVENGEMGLSYDQDQMSIGTMMTTTMKQEMCNVARSTEGHDLNDNNKVLWGFPWQQMSGDHHVNNNMNTNDFEYSTNKQSWNGFGGSSNWHGLINSPLM*	Solanum lycopersicum
Solyc06T000011.1	MDMDSSNAQNYHQEMSSQTLESMLACTKPQQEKKPRPQDEVQKCPRCDSSNTKFCYYNNYSLTQPRYFCKSCRRYWTKGGTLRNVPVGGGCRKKQRSSSKRSSPDNQSLMTTTTYPNNQISPLTQFSYDPNDLSLAFSRLQNQESGQLVCPKLQRTVRTESIFSDSLYLTNFGNSVCHDVFENRDMCTSSSEAFSRAGFLDTLSDGLLDASNGFLHHNLYYYGSNGNNGNNMGHVESASGEMITNFDQEVRSGALKEEIMCSDNKILLGYPWQINGDGNVADFEYSNRQNWNGLGVPSGHGLLNSPLM*	Solanum lycopersicum
Solyc08T002541.1	MDTSQWPQEIVMKPMEDIIGNTSKPTNCVERKLVRPQKDQVVNCPRCNSTNTKFCYYNNYSLSQPRYFCKTCRRYWTEGGSLRNIPVGGGSRKNKKSSSPYNHHVIVNNKKLPDLVVPPPQPDNIEEYPERHFGNRPHDQNPSKIILEGSQDLNLGFSSDFKTITDLIQVPNYDGSNKDNNNISTILPPPSSSSSASSPSQLSVMELINGITNNNNNNNNNSFMTMPNSVYNSSGFSLMPSLNFSLDHGIGNDVHHSSSYGNNNNNLQDTNANGRFLFPFVGLKQVSNNTSDGGANEPSLGDQSTNGYWNGMLGGGSW*	Solanum lycopersicum
Solyc01T002976.1	MESTQWSTHEEIGVVKSSMGAEIMNKKVRPVKDGAINCPRCNSINTKFCYYNNYSLTQPRYFCKTCRRYWTEGGTLRNVPVGGGSRKNKRLSSSSSSSQKLPDLNPNPTSHHQNPNNIVIGSNQDLTLGFRTVPQDHHTSFHGVIPQFLEFPKMDGSNNHLGSRTGIASRGFTSFISSASTPDLNALYNSGFPFQEIKPSAGNADHAASLSNSNYSSGGPGGLENGSGARIMFPLGGLKQLSSTNQVDHLTKGQENNNSTAGLYWSGMISGTGGSW*	Solanum lycopersicum
Solyc11T000474.1	MMSQDNKGESQSSGGGDDGGGGPMGARPKEQALNCPRCDSPNTKFCYYNNYSLSQPRHFCKTCRRYWTKGGALRNVPIGGGCRKNKKMKTSSSSTRFSGDSKDTISGSSDIGGLKFFHGLSPAMDFQLGGLNFPRLSNNSSTSTVGGNIFNQFSSFGENSTPNIGSTSCFSLDPSGSSSLLGFNNNFPFSSSMLKQGNEGVQEMGSMGVHHGTMASSIESLSSINQDLHWKLQQQRLSMLFGGENQKENIISSSIPLHDDQNQNQNQIQIQKPQPILFQNLEISSSKQQEDHQETFGNNNVDSRKDCSTTIGNHHGNNLSTEWFFDNSFGLNSNSTHSNNNNNNGNGNANDDQNVNNWNSTIQAWSNLNQYSTLP*	Solanum lycopersicum
Solyc06T001988.1	MGITSLQVCMDSSNWLQDTIPEENEFDSSSSPSGGDIFTCSRPLMERKLRPQHDKPINCPRCDSTHTKFCYYNNYSLSQPRYFCKSCRRYWTKGGTLRNIPVGGGCRKNKKVSSKNSKLPNDNITTPHVESSNNYPEMSFSHFGNFMGNNNMNHNFMHHAPIDFMDSSKYQALVGTTSTRNQDFFGNVNVGTTGLINGYGEMDISRIGPHYCSSAFGLPNMDGNIINYEGQNITMDVKPNPKILSLEWHDQGYFNGGLGTWSGLMNNGYGSTATTNSLV*	Solanum lycopersicum
Solyc02T001537.1	MEDQLGGRSSGENDRNQQQRRMKMPENNSASPAQPPPQKCPRCDSNNTKFCYYNNYSLTQPRYFCKTCRRYWTQGGTLRNVPVGGGCRKGKRTMKGGGSSSSAGESSSSRSHHQVLYPPQIPNLSAAAAAFFSGNNSRSQPPPLPSMSSLYTGAAGGGGFLSSLAAMQSMSQLSQGINNQSQLGVISGTNNNNNQFGNFNIPTPPPKVQIDQQMESTGFYQKPNLESSFFPSDQTLQFQPARPLGSWTQRFINNNNNNIWPNNSASNTSSGAASSSAANASLGPNDHQWPDLPGFGPSP	Solanum lycopersicum
Solyc04T002072.1	MLPYHPRPMIMMERTRKSNIEQAPNCPRCASTNTKFCYYNNYSLSQPRYFCKACRRYWTKGGSLRNVPVGGGCRKSRRSRSTRKDDNTLQTSSPALEGAPGAHDIDLADVFAKYLNQGTNNDHDDNIIIQESQDYSSIGASLSNSPSSDSLVNNPTSFENESLLDNFQDYPCGNFLQEEQGAQINQDFLDFNASFLEMQAILGQEEDQFDHYNTSNFEWQPMMQFQDFGSILELDDHQLTKNSTTNLASHDNNNNNNYSSFDLSNYI*	Solanum lycopersicum
Solyc06T001873.1	MQDIHPIGGGGGRFLGGAGDRRLRPNNHQNHQALKCPRCDSLNTKFCYYNNYNLSQPRHFCKSCRRYWTKGGVLRNVPVGGGCRKSKRSKPKSTTADDTPEEPKSDTNSSSESSSLTATTTAAAAATANTPGAATTEDVSATSSNSASTYLNFPDSNFFIPHSTNQTFDDQPLMENSVEDQFQDIGNFTNMMTSSNDPFNMVDIPAYRLPENQNSNEQWNTETKMVETLPTSGEMKMEQMSTDFLNQTGRVDEYPGLHQSNSELTPLNWQTGGDHGLYDLTGTVDHQSYWSQTQWGENDNSLNFLP*	Solanum lycopersicum
Solyc03T001708.1	MDTSPQWPQGIGIVKGVDEAKLDQRKPRPQKEQAVNCPRCNSTNTKFCYYNNYSLTQPRYFCKTCRRYWTEGGSLRNVPVGGGSRKNKRSNSISISSSSTTSSLSLSSSSKKLFTDLANPNDLNLTYNPIPSGGTTTTTATNFSNFSDFMALPLLHPSANSASTFMTSSNLYPSSTTGISNLHDLKSSNGINFSLDGFENGYGSLPSHQEAKLFFPMDDLKINVSTVGDEQFEENRGQAADQSNGFWNGMLGGGGTSW*	Solanum lycopersicum
Solyc10T000450.1	QPHKSQLTNNSKTFFSYFKLKDKAGDLFLFLRGHHLIIAFLLSLFMDTTTQWTKDIGLVTPNMATQIAPPNVTCSRTSTTMEKKVRPQKDQVVNCPRCNSTNTKFCYYNNYSLTQPRYFCKTCRRYWTEGGTLRNVPVGGGSRKNRRCSISSSSLSSISSSQKLLDLNPNPSLSSLQNPNYNLNLGSNQDLNLGFPSFNIHNHNNYFRGMPQFLDFPKMDKGNNGINHFSTSTSNTSPVSALDLLQKGIASRGLTASISSSSSPSTPDLNALYTSSEVQENGAKMMLPFGCLNNHNNSESKGQENSSSVGFWNDGMLGGGGTW*	Solanum lycopersicum
Solyc10T002926.1	MVFSSISAYLDPSNWQQQVGYSIPNPQLPSGLSQPTPPRPLASTPPPPPPPPPPPQPHHVGGGGSIRPGSMADRARLANIPMSEATQKCPRCESTNTKFCYFNNYSLSQPRHFCKTCRRYWTRGGALRSVPVGGGCRRNKRSSTSNSSTSAKSSNNNTKSQGSSQTTNSGSTSNNNSSPSSAASLLGLMNPPIHPLRFMSPLGPLTDQHFTPNEMNYTSISSPSPAPIVMGTNENMNFQLGMGSNLEQWRLHQQLVNQFPYNLYGGLDSSPASGSGSASASGLYPFHQAHYDASGGGVISQIRPKVSNPMLTQLALMKMEDDQDHVASMPRQFLGNENWTSNANWNELSASFSSSSTSNNVL*	Solanum lycopersicum
Solyc02T000908.1	MTLESSEKLVTKQQTGGVQAPPTQEPDHHLPCPRCDSINTKFCYYNNYNLSQPRHFCKSCRRYWTQGGTLRDIPIGGGSRKNAKRSRIYTNTPFSSTIASVSSHAVPGNSPFMLPLPAANQLLFGTDVKPINNFTSLLSSHGPGVLALGGIEDMGFGIGRGNVWPFTGAPDSYSRNYNNGGGAGMWQFSGGEGGFVGSGDYFN*	Solanum lycopersicum
Solyc03T002554.1	MGITSLQVCMDSSDWLQGTIHEDCAGGMDSSSSPSGGDHINNLMTCSRPIIVDQRRLRPPHDHSIKCPRCDSTHTKFCYYNNYSLTQPRYFCKTCRRYWTKGGTLRNIPVGGGCRKNKKVSSKKSSTNTNESIPLSTTTTTNNNNIPEMPFPHHFMSSTNFGHHGNFMLENQAPIIDFMESKYEALVGSSSSTTTNSRLLNQDLFLGNGDNNNNIGMMMMSGSTSTNGFGHDHDNIVATNYPFGITSIMDSSNNGNSFGMLLPYENHHEEVQNINAVEMKPNPKILSLEWHDDQLGSNKESSFGYYSGNGGLGSWTGLMNGNCYGSSATNPLV*	Solanum lycopersicum
Solyc04T002722.1	MSSEIGDRRPARLPAPVNGTRPSEPENLPCPRCDSTNTKFCYYNNYNLSQPRHFCKSCRRYWTRGGTLRNVPVGGGTRKNSSHKRPRINSGAGTVQEQTNPITMMGSGSGHVSGSGSMSLMGCEVNLNESVHEGGNGTSSFTSLLTAPVGVGVGGFVPLGGFGLGLGGFGLGNLDWPMEQVSGGGNGGDGGENDKWQLSGGEMEGGGGGGGSGGGGIGGDDDCFGWPDLAISAPGTSLK*	Solanum lycopersicum
Solyc01T000167.1	MERGIWKSNVELVPTCPRCGSTNTKFCYYNNYSLTQPRYFCKGCRRYWTKGGSLRNVPIGGGCRKSRRGKSSSSTIHQHGLISRNLGHGVSLNHTNIDHHNQSNSTSSLDHHHGPTIDLALVYSNFLNSSGNSKPSQSENHQNLELSDDLLLPNQEGVLVAPSFEFSSMIDHMEFMTSNLGQESRFIGDGVYFSGIHDEKQDIMNHSDVHDDHYTNMNNVDVNNIINHDQLGNNFMELPPLPCEDIIWSNNSHGHHDMVFPNDILSASHNLSSERSEPEPELAKEDLSHDHSANIANDESLFNLSNFGNIFRP*	Solanum lycopersicum
Solyc01T000166.1	MERGIWKSNVELVSTCPRCGSTNTKFCYYNNYSLTQPRYFCKGCRRYWTKGGSLRNVPIGGGCRKSRRGKSSSSTIHQHGLISRNLGHGVSLNHTNIDHHNQSNSTSSLDHHHGPTIDLALVYSNFLNSSGNSKPSQSENHQNLELSDDLLLPNQEGVLVAPSFEFSSMIDHMEFMTSDLGRESRFIGDGVYFSGIHDEKQNIINHSDIHDDRYRNMNNVNIINHDQLGNNYMELPPLPRDQEMISSNLHDHHDHMIFPNDILNTSHKSSAGGLELEPEPKLEPELMPDCQSQN*	Solanum lycopersicum
Solyc11T002063.1	MAFSSFPIYLDHPNLHHLQQQPDHHQQGNPGLDNPQLLPPPTQVGGGPGSIRPGSMVNRARIAKLPLPEAGLKCPRCDSSNTKFCYFNNYSLSQPRHFCKNCRRYWTRGGALRNVPVGGGCRRNKRNKSSSNNNSAKSGGGGGLMGTTTTTTTTIEASNGVTQQVKMEDNNRQGMNSSTKQFLGTLENNNQYWDVANANANANVNSWIGFSSDLNNNSLSTTNHLL*	Solanum lycopersicum
Solyc05T002567.1	MAFSSIPFYQDPPNWHHEQGNHHQQQQHLGITNENSSELSPTVLPPPGAAPGGGGGPVGSTRSGSITERARLPKITQPDVALKCPRCESTNTKFCYFNNYNLSQPRHFCKTCRRYWTIGGTLRNVPVGGGCRRNNKRSSSKRSRKSPIRSERSRNVPISTSNSTNTITTPSHFPPSSTHLSFFNTPFHNFNNFNSTQNCLNFGEIQPHEGDPTFVDQFRHQQMEKFSFFSPLEQPSNLYPIYSEFRINHHDLENVKVEENKSSTNSTQGMNLQRNNNLGVNQFWTNYNISSTSTSQLL*	Solanum lycopersicum
Solyc02T002553.2	MPSDVRATKQQQGGAPAPEPEHLPCPRCDSTNTKFCYYNNYNFSQPRHFCKSCRRYWTHGGTLRDIPIGGGSRKNAKRSRTITTNSMNSSCLSSTLSPRDYHHAPHPSHVSPFLVPLTADHGGSLPFDVKPSVNMCGSFTSLLSSAQGPGGLLALGGFGLGVEDMGFGLGRPIWPFPGVSHNTSVDNNSNGAGASMYGSTWQLASGGEGGFVGAGGEIFNFPDLAISTHGNGMK*	Solanum lycopersicum
Solyc06T002440.1	LLPPSFYVFPSSSSLFSFLFIGIDSLPPHIFPKNLSTFLYKRDKDQRDQRKKIMVFSSFPVYLDHPNLHQLQQADGHQQGNTGLELPTVQPPPPMQVGASPGSIRPGSMVDRARLAKIPLPEAGLKCPRCDSTNTKFCYFNNYNLSQPRHFCKTCRRYWTRGGALRSVPVGGGCRRNKRSKSSSNNNNNNSSKSTGGSNVNTNKTIASGTSTSASPSSCSTEIMNGRHHFPHEQPTQLTPLMAAFQNLNHHYGGFQPNLVSTHHGNGSALSSHHHEMGFQIGNSTNTNNTNNLPVPSGGGSDHQWRLPSLAANTNLYPFQHGSDQGIHESSAGNNNNINGHHDEQGLNSTKQFLGTMENNSNQYWGGNAWTGGFSGLNSSSSASHLL*	Solanum lycopersicum
Solyc09T000477.1	MNFSSIPAYLDPANWQQQSGSTIQNHHHHQQQQLTSAPPPPVLPPGPPVVAPLQPHGGGGAGSIRPGSMADRARMANITMPETALKCPRCDSTNTKFCYFNNYSLSQPRHFCKACKRYWTRGGALRSVPVGGGCRRNKRSNNNNKNSTNNNNNNNSSKSPASSTSTDGRQGTNNSGSSTTISSHSNSFSGPTSAASLLGLMSPQIPPLRFMSPLGQFSSDHHHHHHFTPSNHMNLNFSTSSCGNILGGTTEGMMVSNNNLLGTGTGAGVGGHVASLLSSGNLEHWRMQQQFPNFLGGFDPSNSPSSYPFQGGVHEAVQYLGGESTSQISRPKISTSMLNQMASVKMEDNNNNNSNQDQSALSRQLLGIQGNNENWNTSASAWSDLSASFSSSSTSNAL*	Solanum lycopersicum
Solyc06T001403.1	MQDPSSIYSQINPQFPDQQVLKCPRCDSINTKFCYYNNYNLSQPRHFCKNCKRYWTKGGILRNIPVGGSSRKNTKRSSSNSCKRSSTMTISSSTSSEQNSKTEHFDTPVVRNSPIVDANGPFGSLLASNGPEIGNFLNVLNPNGPDSGSDAAAAQSGNSNNNHEFLGEDSNCWNGTNGWADLAIYTPELHLEESFLDEQLLQYLRTTCNHLQVLSFKRFLLLNTMKISCDCLERLAIVACDNLDVDAPNLMLFTYHVHYGTTLKLKGSHSLEAHLTLIPETIESHWYSKLTKSLGNFNHSKSVI*	Solanum lycopersicum
Solyc08T000360.1	MEEMKIPKNTNTRKIRPQQQQNDEALKNCPRCNSTNTKFCYYNNYSLSQPRFFCKNCRRYWTDGGSLRNIPIGGVSRKSKKSSSINIMKNNIISPKVQDIINNNNNKGVNQDLNLDFSSDFKIISELIQVPNNNSFMPIMPNISDPNSIYLFSSNLDHGLIGSSSISDGGYECNNIIQDLQVCTSTTTSGGILFPFEDLKQVSNTSEQSRDGESSTNGYWDVILGGN*	Solanum lycopersicum
Solyc03T002873.1	MREVKEPEIKLFGKKIVLPENGMILPVIVTGEDSDVGKSMSASEVVTADESSTGSDRDPCLVDKEGNSSQQDESDDGSEYEKDEADKDRMTRELSEAKLEEKDQNLMMEESENLKSPSENKTKTHTIDDDSPTVKSSKTEDDQNDASNSQQKTLKKPDKILPCPRCNSMDTKFCYYNNYNVNQPRHFCKSCQRYWTAGGTMRNVPVGAGRRKNKNSASHCRHIMISEALEAARIDPPNGFSHPVFKPNGTVLSFGPDLPLCDSMASVLNLAENKTPNGIRNGLYRPENPSGIGGENGDDCSSGSSVTTSNSMAEGVKNCPPEAVMQTINAFPSPVPCLPGVPWPIPYAAVPFPAISPAGYPMPFCPPPYWNCNVPGPWSLPWLTPPSPTANQKGSVSAP…	Solanum lycopersicum
Solyc05T000278.1	MSEVRDPSIKLFGKTIGMTQQETNCVYLHDDHTTSSPLSIDDEKINLEGEVTQSKQVDELVDPAADSSIEPETSSGISDDIKMQDADKETLSSKSVEEEDSSEEKALKKPDKLIPCPRCNSMETKFCYYNNYNVNQPRYFCKNCQRYWTAGGTMRNVPVGSGRRKNKSSSISNYPLQAGRVEAAAHGMHLPASRTNGTVLTFGSDKPLCDSMVSALNLAENSHNMHRNEYHGSEQRMPTIGNDQSNGSCSTASSVTDKESSAGTHDLANWSNFQPFPPQVPYFQGAPWPYSGFPVSFYPAAPYWGCTVSNPWNVPWLSSNQSVHNNSPTSPTLGKHSRDESKLDPSQSRRRDTTLQDREGERCVLIPKTLRIHDPNEAAKSSIWSTLGIRNEKIDSTRG…	Solanum lycopersicum
Solyc02T000982.1	MTDPAIKLFGRTIQLPDIPDSSGAQGDDSLPGDNNGEEDEEADKDDFGGNLDDDEEEMEILTGKELQDQNSEPTKTDSIKELPVDNDCSTRPSKSEEEQGEASNSQEKILKKPDKIIPCPRCNSMETKFCYFNNYNVNQPRHFCKSCQRYWTAGGTMRNVPVGAGRRKNKNSIPHYRQISVSETLSNAQTDYPNGIQQPILAFGSPTPLCESMASVLNIADKTMHNCSQNGFHKPQEPGVPVSYVVGDNGDDHSRRSSVTSANSEDEVNKTVPDLLKKNCHNFPPYMTYYPGAPWPYPCSPVPWNSAIPPPGYCPPGFPMPFYPAASYWGYTVAGSWNVPWMSPATVSLIQTPTTSGPISPALGKHSRDENIQKPLSSMEEPSNESNPEKCLWVPKTLR…	Solanum lycopersicum
Solyc02T001536.1	MVGECEKMVLISSSTTNQIWPQIDEKNNLMMDSNGTNAATSNNMEKPIQDPSQQQQQQPPPHLKCPRCDSSNTKFCYYNNYSLSQPRHFCKACKRYWTRGGTLRNVPVGGGCRKNKRIKRPSVNSSSSTTTTSHDIITTSTPNIVNPSHHHQLHHGVVHNNIDHLSTTNSQNHLNPLFYGLTHERSDLNIPFARLFNSRVSSHAGGVDPEGQVYSLTDNIPGLMDRRMGLGFSNSSGGVVNMGHENNNNNNNSSSSNYGHGGFNPIKQIQDVHVMSTSNCTTSTTSLLSSYPNMFGSSSSTSTMASLIASSLQQQKFMSNINGNSFHSLLTPNNYEELQMSRGENNNTNINNVHEGGGNGITMLKEEKMDLSNHQIHEQIINSSDPSLSWNGAWLDPSN…	Solanum lycopersicum
Solyc02T002382.3	MSEAIAIKDPAIKLFGWTIQLPDFPAPAPEDSSFLAGEVEQELKGLYDDCIDDNEHLTTEDSQDQNPIQQRCDIINYYESSTAKTSKSKEEHGETSNSHERNLKKPEKTLPCPRCNSMETKFCYFNNYNASQPRHFCKNCQRYWTAGGTMRNVPVGAGRRKHKNSVLHYSHVSVSEALSNVRTNFPTETQHPPLTLNGTILSFDTDKPVSESMVSVLNVADKGMQNCSGNGFQKYKELRIQAGDNGDDHSDGSSVTAISSKDSDNGLPNTPRKNYNSFPTHLPCFTGAPWPYIWSSVHCRNAVPPPGYSLPGIPMSFIPATTYWGCTIPGSWNVPWMSPPTASHNQMPLTPDPNSPTSRKHSRDENVLKSTGTEEEQRKESDPGKRLWFPKTLRIDDPG…	Solanum lycopersicum
Solyc06T001917.1	MTCDSEIKLFGKILPVVVSGVGRGLSGSDGVIYDGNRNGSDLDRCLEGSKASSVEKDEGSEYEKQEAEKDNITGELSEAKSEEGDQNQMIEESENPKTPSESESSPKSSTEEDPQAVKSSKTENEPTNVTNSEQNNLKKPDKILPCPRCNSLDTKFCYYNNNNVNQPRHFCRSCQRYWTAGGTMRNLPVGAGRRKNKNLASQYRNISIPEGLLAAGIESPNGLIHHPLFKPNGTILSFGPDLPLCEPMASALNQAEKRVSTGIQNGSHKSEVKNSSCKGGDSGDECCRGINIPTPNMMVEEGKGEPHKAVMHSINGIPSPVPCLHGVPWPFPWNAAVPVSAICPIPFPMPFFPTPYWNCSVPPWSNPWLSPPLRAANEKTSGSDPTSSLGKHSREGDLL…	Solanum lycopersicum
Solyc02T001445.1	MAEVQESPISQGIKLFGATIEIQEKQAKATHQPTNKVVVDDDDDNDQEKRPDKIIPCPRCKSMETKFCYFNNYNVNQPRHFCKGCQRYWTAGGALRNVPVGAGRRKAKPPCGPGPHGDLADGCNLFDVANQLDFDGSVVAHEDQWHLFPAAKRRRSTSDSQSY*	Solanum lycopersicum
Solyc03T003426.1	MTTSTGPFSSLLASTEPQFGNFLEALNPNNNNGSTLQLGNPVSSSGHQNGNTSYLGVQNGGESNNCWNGGNNGWPDLAIFTPGSNFQ*	Solanum lycopersicum
19630	KPQPNQVLKCPRCNSLNTKFCYYNNYSLTQPRHFCKNCRRYWTKGGALRNVPIGGGCRK	Selaginella tamariscina
29563	QQERRLKPHSDQVLKCPRCDSMNTKFCYYNNYSLTQPRHFCKNCKRYWTKGGALRNVPVGGGCRK	Selaginella tamariscina
89924	CPRCDSMDTKFCYYNNYNINQPRHFCKNCQRYWTSGGTLRNVPVGAGRRKNK	Selaginella tamariscina
29617	KLVPCPRCSSMDTKFCYFNNYNVNQPRHFCKNCQRYWTAGGTLRNVPVGAGRRKSK	Selaginella tamariscina
131666	EDKRSGRPLKRPEKPVSCPRCHSLDTKFCYFNNYNVNQPRHFCKNCQRYWTAGGTLRNVPVGAGRRK	Selaginella tamariscina
19631	QKYQSQNKCQDEELTKCPRCNSLDTKFCYNNNKKASQPRYRCNSCKRKFTKGGRIRFVP	Selaginella tamariscina
19633	QEYNSQHKFQDEEPTICPRCSSIDTKFCYNNNKKASQPRYRCNSCKRKFTKGGRIRFVP	Selaginella tamariscina
29567	EPHELPDNVYQCPRCQSYNTRFDYYNNEKRDQPRFACRACKKQWTQGGKIRAASSGGRKRK	Selaginella tamariscina
29096	DNVYQCPRCQSYNTRFDYYNNEKSTGKRDQPRYACRSCKGKWTQGGKVRNVSLSPTGGNKRTSK	Selaginella tamariscina
425594	MARGSKRSREDDGIMVLTKKRRLRSERACKLTAQEVRDQNLYGVWEHHDLPDNVYQCPRCQSYNTRFDYYNNEKSTGKRDQPRYVCRSCKGKWTQGGKVRDVSLSPTGGNKRTLKSHGGDKITPVVQEVGEPSQVMGDCVAGFDQTTYWEQGHGVGDCAQPLSHEAFDQNSYWELLPGLGQGPVGDCVQEEFAQTSELGDGVFADQVSQEFVGGVQGGDVQTNCWGQPQEFNDVFLDIEGFLADLPEIQAC*	Selaginella tamariscina
AtDof1.1	MAFPSNWSQPTNSNHQHHLQHQLNENGSIISGHGLVLSHQLPPLQANPNPNHHHVATSAGLPSRMGGSMAERARQANIPPLAGPLKCPRCDSSNTKFCYYNNYNLTQPRHFCKGCRRYWTQGGALRNVPVGGGCRRNNKKGKNGNLKSSSSSSKQSSSVNAQSPSSGQLRTNHQFPFSPTLYNLTQLGGIGLNLAATNGNNQAHQIGSSLMMSDLGFLHGRNTSTPMTGNIHENNNNNNNENNLMASVGSLSPFALFDPTTGLYAFQNDGNIGNNVGISGSSTSMVDSRVYQTPPVKMEEQPNLANLSRPVSGLTSPGNQTNQYFWPGSDFSGPSNDLL	Arabidopsis thaliana
AtDof1.2	MLPYIGHNSYQQHQFPLPEMEIPEKWKLSYEQEAITAPACPRCASSNTKFCYYNNYSLSQPRYFCKGCRRYWTKGGSLRNIPVGGGCRKRSRSRQNSHKRFGRNENRPDGLINQDDGFQSSPPGSDIDLAAVFAQYVTDRSPSSTDNTTGSDQDSPITTTTHALESLSWDICQETDVDLGFYGEFNNLTQKTKEDQEVFGQFLQEDREEIFEFQGLLDDKEIQEILECSFSEEPDQLVSQGSFMINGDNWSSTDLTRFGI	Arabidopsis thaliana
AtDof1.3	MSSKIGMSQVRDTPVKLFGWTITPVSHDPYSSSSHVLPDSSSSSSSSSLSLRPHMMNNQSVTDNTSLKLSSNLNNESKETSENSDDQHSEITTITSEEEKTTELKKPDKILPCPRCNSADTKFCYYNNYNVNQPRHFCRKCQRYWTAGGSMRIVPVGSGRRKNKGWVSSDQYLHITSEDTDNYNSSSTKILSFESSDSLVTERPKHQSNEVKINAEPVSQEPNNFQGLLPPQASPVSPPWPYQYPPNPSFYHMPVYWGCAIPVWSTLDTSTCLGKRTRDETSHETVKESKNAFERTSLLLESQSIKNETSMATNNHVWYPVPMTREKTQEFSFFSNGAETKSSNNRFVPETYLNLQANPAAMARSMNFRESI	Arabidopsis thaliana
AtDof1.4	MFGNCDQNKKMPIISSPNTNPLASMQSKNMIVASSHQQQQQQQPQQPQPQLKCPRCDSSNTKFCYYNNYSLSQPRHFCKACKRYWTRGGTLRNVPVGGSYRKNKRVKRPSTATTTTASTVSTTNSSSPNNPHQISHFSSMNHHPLFYGLSDHMSSCNNNLPMIPSRFSDSSKTCSSSGLESEFLSSGFSSLSALGLGLPHQMSHDHTINGSFINNSTTNKPFLLSGLFGSSMSSSSTLLQHPHKPMNNGGDMLGQSHLQTLASLQDLHVGGNNEDMKYKEGKLDQISGNINGFMSSSSSLDPSNYNNMWNNASVVNGAWLDPTNNNVGSSLTSLI	Arabidopsis thaliana
AtDof1.5	MATQDSQGIKLFGKTITFNANITQTIKKEEQQQQQQPELQATTAVRSPSSDLTAEKRPDKIIPCPRCKSMETKFCYFNNYNVNQPRHFCKGCQRYWTAGGALRNVPVGAGRRKSKPPGRVGGFAELLGAATGAVDQVELDALLVEEWRAATASHGGFRHDFPVKRLRCYTDGQSC	Arabidopsis thaliana
AtDof1.6	MPSEPNQTRPTRVQPSTAAYPPPNLAEPLPCPRCNSTTTKFCYYNNYNLAQPRYYCKSCRRYWTQGGTLRDVPVGGGTRRSSSKRHRSFSTTATSSSSSSSVITTTTQEPATTEASQTKVTNLISGHGSFASLLGLGSGNGGLDYGFGYGYGLEEMSIGYLGDSSVGEIPVVDGCGGDTWQIGEIEGKSGGDSLIWPGLEISMQTNDVK	Arabidopsis thaliana
AtDof1.7	MQDLTSAAAYYHQSMMMTTAKQNQPELPEQEQLKCPRCDSPNTKFCYYNNYNLSQPRHFCKNCRRYWTKGGALRNIPVGGGTRKSNKRSGSSPSSNLKNQTVAEKPDHHGSGSEEKEERVSGQEMNPTRMLYGLPVGDPNGASFSSLLASNMQMGGLVYESGSRWLPGMDLGLGSVRRSDDTWTDLAMNRMEKN	Arabidopsis thaliana
AtDof1.8	MDTAKWPQEFVVKPMNEIVTNTCLKQQSNPPSPATPVERKARPEKDQALNCPRCNSLNTKFCYYNNYSLTQPRYFCKDCRRYWTAGGSLRNIPVGGGVRKNKRSSSNSSSSSPSSSSSSKKPLFANNNTPTPPLPHLNPKIGEAAATKVQDLTFSQGFGNAHEVKDLNLAFSQGFGIGHNHHSSIPEFLQVVPSSSMKNNPLVSTSSSLELLGISSSSASSNSRPAFMSYPNVHDSSVYTASGFGLSYPQFQEFMRPALGFSLDGGDPLRQEEGSSGTNNGRPLLPFESLLKLPVSSSSTNSGGNGNLKENNDEHSDHEHEKEEGEADQSVGFWSGMLSAGASAAASGGSWQ	Arabidopsis thaliana
AtDof1.10	MSKSRDTEIKLFGRTITSLLDVNCYDPSSLSPVHDVSSDPSKEDSSSSSSSCSPTIGPIRVPVKKSEQESNKFKDPYILSDLNEPPKAVSEISSPRSSKNNCDQQSEITTTTTTSTTSGEKSTALKKPDKLIPCPRCESANTKFCYYNNYNVNQPRYFCRNCQRYWTAGGSMRNVPVGSGRRKNKGWPSSNHYLQVTSEDCDNNNSGTILSFGSSESSVTETGKHQSGDTAKISADSVSQENKSYQGFLPPQVMLPNNSSPWPYQWSPTGPNASFYPVPFYWGCTVPIYPTSETSSCLGKRSRDQTEGRINDTNTTITTTRARLVSESLRMNIEASKSAVWSKLPTKPEKKTQGFSLFNGFDTKGNSNRSSLVSETSHSLQANPAAMSRAMNFRESMQQ	Arabidopsis thaliana
AtDof2.1	MDPEQEISNETLETILVSSTKGSNNNNKKMEEEMKKKVSRGELGGEAQNCPRCESPNTKFCYYNNYSLSQPRYFCKSCRRYWTKGGTLRNVPVGGGCRRNKRSSSSAFSKNNNNKSINFHTDPLQNPLITGMPPSSFGYDHSIDLNLAFATLQKHHLSSQATTPSFGFGGDLSIYGNSTNDVGIFGGQNGTYNNSLCYGFMSGNGNNNQNEIKMASTLGMSLEGNERKQENVNNNNNNSENPSKVFWGFPWQMTGDSAGVVPEIDPGRESWNGMVSSWNNGLLNTPLV	Arabidopsis thaliana
AtDof2.2	MVFSSVSSFLDPPINWPQSANPNNHPHHHQLQENGSLVSGHHQVLSHHFPQNPNPNHHHVETAAATTVDPSSLNGQAAERARLAKNSQPPEGALKCPRCDSANTKFCYFNNYNLTQPRHFCKACRRYWTRGGALRNVPVGGGCRRNKKGKSGNSKSSSSSQNKQSTSMVNATSPTNTSNVQLQTNSQFPFLPTLQNLTQLGGIGLNLAAINGNNGGNGNTSSSFLNDLGFFHGGNTSGPVMGNNNENNLMTSLGSSSHFALFDRTMGLYNFPNEVNMGLSSIGATRVSQTAQVKMEDNHLGNISRPVSGLTSPGNQSNQYWTGQGLPGSSSNDHHHQHLM	Arabidopsis thaliana
AtDof2.3	MATQDSQGIKLFGKTIAFNTRTIKNEEETHPPEQEATIAVRSSSSSDLTAEKRPDKIIACPRCKSMETKFCYFNNYNVNQPRHFCKGCHRYWTAGGALRNVPVGAGRRKSKPPGRVVVGMLGDGNGVRQVELINGLLVEEWQHAAAAAHGSFRHDFPMKRLRCYSDGQSC	Arabidopsis thaliana
AtDof2.4	MVFSSIQAYLDSSNWQQAPPSNYNHDGTGASANGGHVLRPQLQPQQQPQQQPHPNGSGGGGGGGGGSIRAGSMVDRARQANVALPEAALKCPRCESTNTKFCYFNNYSLTQPRHFCKTCRRYWTRGGALRNVPVGGGCRRNRRTKSNSNNNNNSTATSNNTSFSSGNASTISTILSSHYGGNQESILSQILSPARLMNPTYNHLGDLTSNTKTDNNMSLLNYGGLSQDLRSIHMGASGGSLMSCVDEWRSASYHQQSSMGGGNLEDSSNPNPSANGFYSFESPRITSASISSALASQFSSVKVEDNPYKWVNVNGNCSSWNDLSAFGSSR	Arabidopsis thaliana
AtDof2.5	MDATKWTQGFQEMMNVKPMEQIMIPNNNTHQPNTTSNARPNTILTSNGVSTAGATVSGVSNNNNNTAVVAERKARPQEKLNCPRCNSTNTKFCYYNNYSLTQPRYFCKGCRRYWTEGGSLRNVPVGGSSRKNKRSSSSSSSNILQTIPSSLPDLNPPILFSNQIHNKSKGSSQDLNLLSFPVMQDQHHHHVHMSQFLQMPKMEGNGNITHQQQPSSSSSVYGSSSSPVSALELLRTGVNVSSRSGINSSFMPSGSMMDSNTVLYTSSGFPTMVDYKPSNLSFSTDHQGLGHNSNNRSEALHSDHHQQGRVLFPFGDQMKELSSSITQEVDHDDNQQQKSHGNNNNNNNSSPNNGYWSGMFSTTGGGSSW	Arabidopsis thaliana
AtDof3.1	MQDPAAYYQTMMAKQQQQQQPQFAEQEQLKCPRCDSPNTKFCYYNNYNLSQPRHFCKSCRRYWTKGGALRNVPVGGGSRKNATKRSTSSSSSASSPSNSSQNKKTKNPDPDPDPRNSQKPDLDPTRMLYGFPIGDQDVKGMEIGGSFSSLLANNMQLGLGGGGIMLDGSGWDHPGMGLGLRRTEPGNNNNNPWTDLAMNRAEKN	Arabidopsis thaliana
AtDof3.2	MDYSSMHQNVMGVSSCSTQDYQNQKKPLSATRPAPPEQSLRCPRCDSTNTKFCYYNNYSLSQPRYFCKSCRRYWTKGGILRNIPIGGAYRKHKRSSSATKSLRTTPEPTMTHDGKSFPTASFGYNNNNISNEQMELGLAYALLNKQPLGVSSHLGFGSSQSPMAMDGVYGTTSHQMENTGYAFGNGGGGMEQMATSDPNRVLWGFPWQMNMGGGSGHGHGHVDQIDSGREIWSSTVNYINTGALL	Arabidopsis thaliana
AtDof3.3	MMMETRDPAIKLFGMKIPFPSVFESAVTVEDDEEDDWSGGDDKSPEKVTPELSDKNNNNCNDNSFNNSKPETLDKEEATSTDQIESSDTPEDNQQTTPDGKTLKKPTKILPCPRCKSMETKFCYYNNYNINQPRHFCKACQRYWTAGGTMRNVPVGAGRRKNKSSSSHYRHITISEALEAARLDPGLQANTRVLSFGLEAQQQHVAAPMTPVMKLQEDQKVSNGARNRFHGLADQRLVARVENGDDCSSGSSVTTSNNHSVDESRAQSGSVVEAQMNNNNNNNMNGYACIPGVPWPYTWNPAMPPPGFYPPPGYPMPFYPYWTIPMLPPHQSSSPISQKCSNTNSPTLGKHPRDEGSSKKDNETERKQKAGCVLVPKTLRIDDPNEAAKSSIWTTLGIK…	Arabidopsis thaliana
AtDof3.4	MPTSDSGEPRRIAMKPNGVTVPISDQQEQLPCPRCDSSNTKFCYYNNYNFSQPRHFCKACRRYWTHGGTLRDVPVGGGTRKSAKRSRTCSNSSSSSVSGVVSNSNGVPLQTTPVLFPQSSISNGVTHTVTESDGKGSALSLCGSFTSTLLNHNAAATATHGSGSVIGIGGFGIGLGSGFDDVSFGLGRAMWPFSTVGTATTTNVGSNGGHHAVPMPATWQFEGLESNAGGGFVSGEYFAWPDLSITTPGNSLK	Arabidopsis thaliana
AtDof3.5	MHAYIIHSYSDRLKKSERDMERAEALTSSFIWRPNANANAEITPSCPRCGSSNTKFCYYNNYSLTQPRYFCKGCRRYWTKGGSLRNVPVGGGCRKSRRPKSSSGNNTKTSLTANSGNPGGGSPSIDLALVYANFLNPKPDESILQENCDLATTDFLVDNPTGTSMDPSWSMDINDGHHDHYINPVEHIVEECGYNGLPPFPGEELLSLDTNGVWSDALLIGHNHVDVGVTPVQAVHEPVVHFADESNDSTNLLFGSWSPFDFTADG	Arabidopsis thaliana
AtDof3.6	MVFSSLPVNQFDSQNWQQMISILVFFSTSRLFKKLFLVDKNLFSCLLQGLMYNVFLTGLIFSLQGNQHQLECVTTDQNPNNYLRQLSSPPTSQVAGSSQARVNSMVERARIAKVPLPEAALNCPRCDSTNTKFCYFNNYSLTQPRHFCKTCRRYWTRGGSLRNVPVGGGFRRNKRSKSRSKSTVVVSTDNTTSTSSLTSRPSYSNPSKFHSYGQIPEFNSNLPILPPLQSLGDYNSSNTGLDFGGTQISNMISGMSSSGGILDAWRIPPSQQAQQFPFLINTTGLVQSSNALYPLLEGGVSATQTRNVKAEENDQDRGRDGDGVNNLSRNFLGNININSGRNEEYTSWGGNSSWTGFTSNNSTGHLSF	Arabidopsis thaliana
AtDof3.7	MDATKWTQGFQEMINVKPMEQMISSTNNNTPQQQPTFIATNTRPNATASNGGSGGNTNNTATMETRKARPQEKVNCPRCNSTNTKFCYYNNYSLTQPRYFCKGCRRYWTEGGSLRNVPVGGSSRKNKRSSTPLASPSNPKLPDLNPPILFSSQIPNKSNKDLNLLSFPVMQDHHHHGMSHFFHMPKIENNNTSSSIYASSSPVSALELLRSNGVSSRGMNTFLPGQMMDSNSVLYSSLGFPTMPDYKQSNNNLSFSIDHHQGIGHNTINSNQRAQDNNDDMNGASRVLFPFSDMKELSSTTQEKSHGNNTYWNGMFSNTGGSSW	Arabidopsis thaliana
AtDof4.1	MDHHQYHHHDQYQHQMMTSTNNNSYNTIVTTQPPPTTTTMDSTTATTMIMDDEKKLMTTMSTRPQEPRNCPRCNSSNTKFCYYNNYSLAQPRYLCKSCRRYWTEGGSLRNVPVGGGSRKNKKLPFPNSSTSSSTKNLPDLNPPFVFTSSASSSNPSKTHQNNNDLSLSFSSPMQDKRAQGHYGHFSEQVVTGGQNCLFQAPMGMIQFRQEYDHEHPKKNLGFSLDRNEEEIGNHDNFVVNEEGSKMMYPYGDHEDRQQHHHVRHDDGNKKREGGSSNELWSGIILGGDSGGPTW	Arabidopsis thaliana
AtDof4.2	MNNLNVFTNEDNEMNVMPPPRVCPRCYSDQTRFSYFNNNKKSQPRYKCKNCCRCWTHGGVLRNIPVTGICDKSNLPKIDQSSVSQMILAEIQQGNHQPFKKFQENISVSVSSSSDVSIVGNHFDDLSELHGITNSTPIRSFTMDRLDFGEESFQQDLYDVGSNDLIGNPLINQSIGGYVDNHKDEHKLQFEYES	Arabidopsis thaliana
AtDof4.3	MDNFNVVANEDNQVNDVKPPPPPPRVCARCDSDNTKFCYYNNYSEFQPRYFCKNCRRYWTHGGALRNVPIGGSSRAKRTRINQPSVAQMVSVGIQPGSHKPFFNVQENNDFVGSFGASSSSFVAAVGNRFSSLSHIHGGMVTNVHPTQTFRPNHRLAFHNGSFEQDYYDVGSDNLLVNQQVGGYVDNHNGYHMNQVDQYNWNQSFNNAMNMNYNNASTSGRMHPSHLEKGGP	Arabidopsis thaliana
AtDof4.4	MDNLNVFANEDNQVNGLKRPPPSRVCPRCDSDNTKFCFYNNYSESQPRYFCKNCRRYWTHGGALRNIPVGGSCRKPKRLKVDQSSISEMVSVENQPINHQSFRQTQENNEFVRSFDASSSATVTAVPNHFGYLSELHGVTNLLPIQSFRTMDCLDFGDESFQQGYYDVGSNDLIDNPLINQSIGGYVDNLTSYCINQVEPKLQPRYEHES	Arabidopsis thaliana
AtDof4.5	MDNLNVFANEDNQVNDVKPPPPPPRVCARCDSDNTKFCYYNNYCEFQPRYFCKNCRRYWTHGGALRNIPIGGSSRAKRARVNQPSVARMVSVETQRGNNQPFSNVQENVHLVGSFGASSSSSVGAVGNLFGSLYDIHGGMVTNLHPTRTVRPNHRLAFHDGSFEQDYYDVGSDNLLVNQQVGGYGYHMNPVDQFKWNQSFNNTMNMNYNNDSTSGSSRGSDMNVNHDNKKIRYRNSVIMHPCHLEKDGP	Arabidopsis thaliana
AtDof4.6	MDTAQWPQEIVVKPLEEIVTNTCPKPQPQPLQPQQPPSVGGERKARPEKDQAVNCPRCNSTNTKFCYYNNYSLTQPRYFCKGCRRYWTEGGSLRNIPVGGGSRKNKRSHSSSSDISNNHSDSTQPATKKHLSDHHHHLMSMSQQGLTGQNPKFLETTQQDLNLGFSPHGMIRTNFTDLIHNIGNNTNKSNNNNNPLIVSSCSAMATSSLDLIRNNSNNGNSSNSSFMGFPVHNQDPASGGFSMQDHYKPCNTNTTLLGFSLDHHHNNGFHGGFQGGEEGGEGGDDVNGRHLFPFEDLKLPVSSSSATINVDINEHQKRGSGSDAAATSGGYWTGMLSGGSWC	Arabidopsis thaliana
AtDof4.7	MMTSSHQSNTTGFKPRRIKTTAKPPRQINNKEPSPATQPVLKCPRCDSVNTKFCYYNNYSLSQPRHYCKNCRRYWTRGGALRNVPIGGSTRNKNKPCSLQVISSPPLFSNGTSSASRELVRNHPSTAMMMMSSGGFSGYMFPLDPNFNLASSSIESLSSFNQDLHQKLQQQRLVTSMFLQDSLPVNEKTVMFQNVELIPPSTVTTDWVFDRFATGGGATSGNHEDNDDGEGNLGNWFHNANNNALL	Arabidopsis thaliana
AtDof5.1	MVFSSFPTYPDHSSNWQQQHQPITTTVGFTGNNINQQFLPHHPLPPQQQQTPPQLHHNNGNGGVAVPGGPGGLIRPGSMAERARLANIPLPETALKCPRCDSTNTKFCYFNNYSLTQPRHFCKACRRYWTRGGALRSVPVGGGCRRNKRTKNSSGGGGGSTSSGNSKSQDSATSNDQYHHRAMANNQMGPPSSSSSLSSLLSSYNAGLIPGHDHNSNNNNILGLGSSLPPLKLMPPLDFTDNFTLQYGAVSAPSYHIGGGSSGGAAALLNGFDQWRFPATNQLPLGGLDPFDQQHQMEQQNPGYGLVTGSGQYRPKNIFHNLISSSSSASSAMVTATASQLASVKMEDSNNQLNLSRQLFGDEQQLWNIHGAAAASTAAATSSWSEVSNNFSSSSTSNI	Arabidopsis thaliana
AtDof5.2	MADPAIKLFGKTIPLPELGVVDSSSSYTGFLTETQIPVRLSDSCTGDDDDEEMGDSGLGREEGDDVGDGGGESETDKKEEKDSECQEESLRNESNDVTTTTSGITEKTETTKAAKTNEESGGTACSQEGKLKKPDKILPCPRCNSMETKFCYYNNYNVNQPRHFCKKCQRYWTAGGTMRNVPVGAGRRKNKSPASHYNRHVSITSAEAMQKVARTDLQHPNGANLLTFGSDSVLCESMASGLNLVEKSLLKTQTVLQEPNEGLKITVPLNQTNEEAGTVSPLPKVPCFPGPPPTWPYAWNGVSWTILPFYPPPAYWSCPGVSPGAWNSFTWMPQPNSPSGSNPNSPTLGKHSRDENAAEPGTAFDETESLGREKSKPERCLWVPKTLRIDDPEEAAKSS…	Arabidopsis thaliana
AtDof5.3	MDHLLQHQDVFGNYNKAREAMGLSYSSNPTPLDNDQKKPSPATAVTRPQPPELALRCPRCDSTNTKFCYYNNYSLTQPRYFCKSCRRYWTKGGTLRNIPVGGGCRKNKRSTSSAARSLRTTPEPASHDGKVFSAAGFNGYSNNEHIDLSLAFALLNKQHPGSSSQLGFHSELGSSHQSDMEGMFGTSQQKENATYAFGNGSSGLGDPSRVLWGFPWQMNGESFGMMNIGGGGGHVDQIDSGREMWTNMNYINSGALM	Arabidopsis thaliana
AtDof5.4	MQDIHDFSMNGVGGGGGGGGRFFGGGIGGGGGGDRRMRAHQNNILNHHQSLKCPRCNSLNTKFCYYNNYNLSQPRHFCKNCRRYWTKGGVLRNVPVGGGCRKAKRSKTKQVPSSSSADKPTTTQDDHHVEEKSSTGSHSSSESSSLTASNSTTVAAVSVTAAAEVASSVIPGFDMPNMKIYGNGIEWSTLLGQGSSAGGVFSEIGGFPAVSAIETTPFGFGGKFVNQDDHLKLEGETVQQQQFGDRTAQVEFQGRSSDPNMGFEPLDWGSGGGDQTLFDLTSTVDHAYWSQSQWTSSDQDQSGLYLP	Arabidopsis thaliana
AtDof5.5	MLETKDPAIKLFGMKIPFPTVLEVADEEEEKNQNKTLTDQSEKDKTLKKPTKILPCPRCNSMETKFCYYNNYNVNQPRHFCKACQRYWTSGGTMRSVPIGAGRRKNKNNSPTSHYHHVTISETNGPVLSFSLGDDQKVSSNRFGNQKLVARIENNDERSNNNTSNGLNCFPGVSWPYTWNPAFYPVYPYWSMPVLSSPVSSSPTSTLGKHSRDEDETVKQKQRNGSVLVPKTLRIDDPNEAAKSSIWTTLGIKNEVMFNGFGSKKEVKLSNKEETETSLVLCANPAALSRSINFHEQM	Arabidopsis thaliana
AtDof5.6	MGLTSLQVCMDSDWLQESESSGGSMLDSSTNSPSAADILAACSTRPQASAVAVAAAALMDGGRRLRPPHDHPQKCPRCESTHTKFCYYNNYSLSQPRYFCKTCRRYWTKGGTLRNIPVGGGCRKNKKPSSSNSSSSTSSGKKPSNIVTANTSDLMALAHSHQNYQHSPLGFSHFGGMMGSYSTPEHGNVGFLESKYGGLLSQSPRPIDFLDSKFDLMGVNNDNLVMVNHGSNGDHHHHHNHHMGLNHGVGLNNNNNNGGFNGISTGGNGNGGGLMDISTCQRLMLSNYDHHHYNHQEDHQRVATIMDVKPNPKLLSLDWQQDQCYSNGGGSGGAGKSDGGGYGNGGYINGLGSSWNGLMNGYGTSTKTNSLV	Arabidopsis thaliana
AtDof5.7	MSSHTNLPSPKPVPKPDHRISGTSQTKKPPSSSVAQDQQNLKCPRCNSPNTKFCYYNNYSLSQPRHFCKSCRRYWTRGGALRNVPIGGGCRKTKKSIKPNSSMNTLPSSSSSQRFFSSIMEDSSKFFPPPTTMDFQLAGLSLNKMNDLQLLNNQEVLDLRPMMSSGRENTPVDVGSGLSLMGFGDFNNNHSPTGFTTAGASDGNLASSIETLSCLNQDLHWRLQQQRMAMLFGNSKEETVVVERPQPILYRNLEIVNSSSPSSPTKKGDNQTEWYFGNNSDNEGVISNNANTGGGGSEWNNGIQAWTDLNHYNALP	Arabidopsis thaliana
AtDof5.8	MPSEFSESRRVPKIPHGQGGSVAIPTDQQEQLSCPRCESTNTKFCYYNNYNFSQPRHFCKSCRRYWTHGGTLRDIPVGGVSRKSSKRSRTYSSAATTSVVGSRNFPLQATPVLFPQSSSNGGITTAKGSASSFYGGFSSLINYNAAVSRNGPGGGFNGPDAFGLGLGHGSYYEDVRYGQGITVWPFSSGATDAATTTSHIAQIPATWQFEGQESKVGFVSGDYVA>Ceric.12G042700.1.pMGCAMQEKEQLINTGTQLSSSEQDVRQSHHHPRTEFFKLHNTMNTDNTNKVTGNPSSNLNSNSSNTNNNNNTNNNGGGNANSQPPPLRCPRCDSPNTKFCYYNNYSLLQPRYFCKSCRRYWTKGGALRNVPVGGGCRKNKRVTSRQRIGGVGSA…	Arabidopsis thaliana
Ceric.35G046000.1.p	MMLQQHDAGAKPPDSSLNAKVVNKQKAGSLPSSTAGAANGGGGGSGGAQETQEAQRCPRCDSLNTKFCYYNNYSLSQPRHFCKNCRRYWTKGGALRNVPVGGGCRKNKRLKYRDANSCLSVVQGEAANASASSAMLSAPLSSCSAMVGFGPSTSALIQDLTNDSQRQLIFSRFGMPIFDKRFIQVENEHQQHISHRQGGVPTQELFSSSPLLGGPFESTFIPAFSNYISKPESQNGSLLFSPQPLCHDSLTPFFNDHMNGATTSSMAAALDHFSSFTSGELSVPVSNNASSSSTSNGGVTVDSHLSLIPHSVQMNAIQPSHEVRSSEAEQGQDQAGGAISRPGLSEGNVDMCTAKTKGRSLISSLSIEFASQQIGCAHAEAAMLNAPGAPANESSLWNA…	Ceratopteris thalictroides
Ceric.19G013700.1.p	MHQQQDTGIKPPDDGLNSKSSKHRTNEGSSETEGGGGGGADTHAETQQPQRCPRCDSLNTKFCYYNNYSLTQPRHFCKNCRRYWTKGGTLRNVPVGGGCRKNKRLKQRDSSCLTALQPDVDAGLPPHNMQLPSIDNCGISGFSPNSPSSFLLQDFANDGHRQLALSGYSSVPLLEPHINFLVHPRQACHDQLTLFDRMSPTASPAAQTLEPLSSFSSASMSAPGMYPVCVGPAGICNPTPMEPPLSLIPLNLAQMNDRYLTRPPMHSIVDDLQLRKPTYEDRLLAGGHTGDNRAEISMTTGRAKPLMASQSSEWTSEQTEAAHQETGIFNMVPQSGEMNLWNASWPEMHAALAGSTTPAGALLH*	Ceratopteris thalictroides
Ceric.11G069300.1.p	MTTPNNDYSKVKDCYANSSATNMLSSCGTELSSGDPSTERDLDLPSEMEISSSSHAHMQAASAGSQANTQHSVVSTPSMKETPLTSRSSASPAKLPQKCPRCESLDTKFCYYNNHNYDQPRYLCKSCRRYWTKGGALRNVPIGGGCRRNKRCHPYSAGFSNVRDNRAAALFNLDALTTISNSMYGSPWLPSPLQIPALQTQTVPPQRQTSNIPPLMQTNNFRSVPPQNIPPLQAHNLHASIWNNNCKTPDSSGFEVYGDNPFTGSFVQSSNSSMRLKAMPSIEIRNALHEPITTLQFPINQLVPAPMVSFPVGRYPDESDMKCTLPMPMGMQNKNDSLSGYQALSGKEEKLPNGIFNEQPLPPPLIQSAFVKNDPFMLLGSTFPCQYPSESKDGTEYKK…	Ceratopteris thalictroides
Ceric.11G043000.1.p	MCRVDNTTRSAGNSICRKMEQSDKILGSSPSNGDRPSKSVNRPQAAAMASTQNMSPPPALKCPRCDSTNTKFCYYNNYSQAQPRHFCKSCRRYWTQGGTLRNVPVGGGCRKNKRVRHRSLISPIGSALIDGPTPFSDSTNGVLGRLNTLSGLGHCGGGSGAHQYLSGETGSQVLNIAFARFQESIRRHESGDSPLSDAMSLPPLAHKPCGLTNCSGGGACGIGQTSLHLDSVAAGQMGHPFDNGIRFEQLHGEGSFCNYGFDMTSNPLAYAVHNSKLHNHQIGCTSATATLASIEDELSNFSNLQYTVDNISGDAPPHADQKGYEDLSSAATSGTFHRLMTSSAPLHLLGQRDPMQLSHGDDSLHVNKTDLSRKYVAEDREREKAAIGMSGVDGLSLMM…	Ceratopteris thalictroides
Ceric.14G083700.1.p	MLQDPISKPPDAVMDMTRPGADHRRSKPNGGASEQVLKCPRCDSLNTKFCYYNNYSLTQPRHFCKNCRRYWTQGGSLRNVPIGGGCRKNKRVKQRAIDSHLFPGIDDHGGPGSFLMQHTGPGGPNGLLPASCFVGGATASAIPGGYSDLIVANDAHLLSMAFSRLQDSYRAGSHEQPGSVPFPLMHLAPSLYESAALAGTNFLKPESHRDHLGSKLLDQPVAPSSGALLGSSSGSGGTLVSIENEQIANFGVSDAFSSQLDAQLKMQQQRAHAHLALHLGGGGASGGNTPGITDHHMQNSGGCGVLMGSCPIVEDNAPVGSSHEERFNLDAIHHRHHALPAFEDQESPENMNGNVARRSAGHYQNRPQTRQPFNLQRCLPESIADGRSPSTASGSGEGW…	Ceratopteris thalictroides
Ceric.22G032900.1.p	MEQPDIKTTPPGSAMNERQASKAGSSVITPHTAQPTTPLRCPRCDSNNTKFCYYNNYSQTQPRHFCKSCRRYWTQGGTLRNVPVGGGCRKNKRVRPSRSLVAMAGLVDAGGAPFADAAASSCMMAGRLNSFPGFGSAICPSGGGGDPSVQPLQIAFARFHEALRAQQQSTHPSTDEELFSLSDAMSLPGLVQKSCGFSTCSAGTCGASHPSFNIEGCPNGRVTADAGGFVFPSLNGDARFCPQGFDITSNPLAYGNQNSRLHPMMGTSATATLASIEDELSSFSNLQYHADPFATDAISQKDQKEHKDLPSGSGNNAQQRLMQNPSALQLLHPGGPNEVPYAGESLQLKNSDLGGQFTTEDQDDDKPINRLNGESGLSLMMSASNWQHPPPSMESLYSP…	Ceratopteris thalictroides
Ceric.09G055200.1.p	MAACESSRRQPTEALRCPRCDSADTKFCYYNNYNTSQPRHFCKSCKRYWTAGGTLRNVPVGGGLRRNKKSKLLSQVKDIVPSSSGELLNGNSMAANSPNPSTLNGLVYEAHRAFSFAPPLHVASTSSSTEMARDVNFPNNCPYKNINQMGYGYLTDNRFEDYAVASVDASLLNSMNFRRQAHFQGHYSPALSEDVHPHLSMSAYGLHNLPAPDAAADQDQSCNGGISELPCETSQATLKSVCSSQALDLYSGKTEKMHACGEDQKKLDREESADASVVSGQLSASEFDKPLKEENATTLDELRHSEDSQLRDISSTDIEDEELGNVINVRYPYDWDQVSEVLFGGTSDYFQLSGY*	Ceratopteris thalictroides
Ceric.39G043000.1.p	MAMKHVTWKDLSSIPSSPVDFDRKVLVLLWRQSAPQTSSSAQPASTAYAVQSPIIADATVAAQPVCAAPTLDRQLPPTSLSSAPADQPRRLPLKVPHPSEVLRCPRCDSMDTKFCYYNNYSLSQPRYFCKGCKRYWTAGGALRNVPVGGGLRKSKRAKMKLAAADAQAQSLTAQAAVSSGLKSQQQVPEAPAEAQPSGVLVPDLTGFMHPNIIASSSHGSSYTNGEVSLGTSFFPEAAQAPQYYSGFASSYAVPYNNQGSPAPPAAMSTPYVISHCYFSPDPSSISSTRENGDAALATSDACYSQDAVKQEKEAEGQASQYDWQFISEGLFNGGCGAPDSGFLYPSSSGWPDFSQFNDPGPG*	Ceratopteris thalictroides
Ceric.31G015700.1.p	MASSQAAESVGSYSSSQIPSNLASVETISNAGSLGVTPASAQVESFFTPALLVTAPSSATSADQRRPSSKAPHPNEILKCPRCDSLDTKFCYYNNYSHTQPRYFCKNCKRYWTAGGALRNVPVGGGLRKNKRSKMKMSAASTSDGEAAVVAKDTQGRSSIPQLEHENRSEPTQTVDIRTSASFNAAMPSRFVLGIPELNVYNHVPSATVSSCYVGGEDSRKPLPQYTVEHAGDQGKNVKSSIQTHLHLHGGSLSGEDGTVDHVIYNDPVKMLQIFSSHPTSLPTQFTNGEPSITHPPIYSAGNYNFFSSGHTHLSTSHQECRSPCPGIPASDPKAEEVKQEKHGELQASHYDWHLISDVLFHGGGLSDNNYLYTPSSGWLDLSQFSYPGPA*	Ceratopteris thalictroides
Ceric.22G023400.1.p	MWKHIVIGERERERERERERDPFSQSHVQSASSPSSAIVTSSRPHFDGWHENSELTGCPDVQLIGHSAGSMARDAVAMSMDPVMPSTEAVNAEEQQPRRLAKLPYPTRVLQCPRCTSSDTKFCYYNNHSLSQPRHFCRSCMRYWTAGGTLRNVPIGGGLRKSKRFKLMNPQSLLQAEASAATVRLKNTAQLQQPSVVKPIPNQEAQSHTATIDNSGFLRATSCSTSLATAASTAALFPSQVLAACRLSKPTSASTGSDDDDRFIENCVHANNAQKTALTTSTFVFDQEQRHSSSQNFLSSDGISVHTFRPQYFYKCSTGTAAIPTVPDHLLPECTVEVLPTTDNNSSSHHIDHATIIFGQRCSTPSSLHEKSVEQFAASSVMSTMPSASPDKDSHKRDR…	Ceratopteris thalictroides
Ceric.30G042800.1.p	MVACDPSRPHPPEGLKCPRCESTDTKFCYYNNYNTSQPRHFCKSCKRYWTAGGSLRNVPVGGGLRKNKKSKLLNQVKDMVSSSSDEILQGGSLAPNSAYSIAPDGLAYDASRSLPFVSPLYVTGASSPADRVQDGSLTGAQVCRGINSMSYGYFPDNHGDEHTMSGMDPSLVNCMNVRQETHCQENYNRPFLEGMHLQQNENLYDPRSMIVHDQAKVYDQGFSQFPSALSQSISNDAQVSQPVDLYDEQVDKVHALGDELKKVEREGSTEASVITGQPSVCDFGKTIKQENISAPDQLRYVEESHLRDICSTEGEDDELGNVINVRYPYDWEQVSEVLFGGGSDYFQLSGY*	Ceratopteris thalictroides
Ceric.26G037300.1.p	MAAAEAKRPTRPHPQQAVKCPRCNSSETKFCYYNNYSTTQPRYFCKNCKRYWTDGGTLRNVPVGGGLRKNKRSKSKLAAASSSSSPPTSSLTQQNLCASIPSLNAAAADTYNFTAPQVSLQNPSCENSHGLSHTPGFLVFSPRFYEGENQTTIGLPGHAPVYQHELSYNHHFLSPPPVVLVDGVKQPDSALVNGADYLNGYTQSKDNEKSSSDGLQAAGFSHSHENNINNYPVNNFVNIHDWQQISEGLFGSTDGNYMFMQAAQPPQWSEFDTGSRP*	Ceratopteris thalictroides
Ceric.34G056200.1.p	MQAVSEASQDNTQVSVVATSSMKETPTNPKSSGSPSQSPQKCPRCESIETKFCYYNNHNKKQPRHFCKSCQRHWTRGGALRNIPIGGGCRRNRRIRPKSAWFSNVRDSHTATLFNLEALTKINDSMCGTPWIPSPLQIPPLQTHTVAQLQTNILPLQSHNLPSLQPQSIPQFQAASPHAPIWISNCRKSDLPSSEMQIHNPSTCNFVQLSSSSMNLRTIPSIDIHTTVHEHSDQSLVRLQLPINQLVSPIASFPKDQFSDESDMKYRPPMAMGMYNNNDSLSIFQGLSIKKEMLPNGMLREQPLPPPLTQSIYMKTDPLMVHALTLPCQYPSKSKDFPECKKVQNTLEECIPASSYTNSSPISDHSSSPSTILETYSQLTKENDFDVAALDIQEGNEEA…	Ceratopteris thalictroides
Ceric.19G053600.1.p	MSGATTSTPEVEPLACPRCDSRDTKFCYYNNYSTAQPRHFCRNCKRYWTAGGSLRNVPVGGGLRKNKKSKLSKHGKDLLSANRDGFCSPGKATTPGPFSSPSSSADGAMEETSGSPRVSPFPYQPTFEFVTSDNEFDNIPSSATSYQLDCTNFRQDSPKELDNARLTIIHNDCVPRHASNNYYQQQNWDENVDQIESNYNKMPSEPSHASCYESAIQTSTYNGACTAIRTHHDAKGREINRERKLQRSLEDARISDVQGRFRWYAEERAFSHDDISRSISSRDYSDDGLPHVISVRDPYDCEQGSEVLFGGMPDFFQMPTF*	Ceratopteris thalictroides
Ceric.12G067800.1.p	MSVVTEGHSAASPTADMDIGRLHDPAFKLFGRTIERTGTCGNSDPKVDRKAITPQETLSLEGVRDEFLSEDDSSPPDEFRSSSGSNDGGEDEKAVGLIPNRPENGSACATPIAEDGGDGTCIPSAGEKEICDELENHAAKKPGKPVACPRCQSLDTKFCYFNNYNVNQPRHFCKNCQRYWTAGGTLRNVPIGSGRRKNKHSSSQVRNAPSDSLMVRNDPSENAHQLLAFSSASQVGLNKPEMSGVTSLSTPGNVHPLDLHSLAQVESPSSSTVLNFGQESPMCRSVGAVSFGPGRSEMLQGFISEIPKTQSKRCPSGTVVSSGTQTIHKTGVENSSKEASTVSSSIESDVKIPSSMRPPEEGRSREPAVPSTSGLKPDTTSGAGEVPNYMDAALTWATG…	Ceratopteris thalictroides
Ceric.31G043600.1.p	MSGLTEDHGSGSPGSDSPTKKLHDPAFKLFGRTIECKGSCGSGDQEVREITRSIKEVSSAQDIAVEAPELEDVCSLPDELGSSSGSNDGGDEEKNVELIPDGLVNGAACADEMSEEVHEDVDMANVEDKGKAGEATDQAPKRPDKPIPCPRCNSMDTKFCYFNNYNVNQPRHFCKNCQRYWTAGGTLRNVPVGAGRRKNKHSSSHGRIAPPEMVMVRSDPPENAQQLHSCPVSLQAGINRQIKAGGSSSAPSRHILHLDTQTFGAYESPPSSAVLNFGHESPVRVTSVAPFTPPGRSDLLQGYKPELSQTQPKQEQKTSTVGANTFSEHKVWDRSHSKEPNAASSFAEIEGKIRASPLRPSITDQPSLSEVPLTSVSKPAAGGGEASSYMDAALAWAAG…	Ceratopteris thalictroides
Ceric.11G014800.1.p	MDKPPLGNGTARDGAPVPCPRCQSSNTKFCYYNNHNVNQPRHFCRDCQRYWTAGGSLRNVPVGSGKRKNKGVQVISTKSEILPNIFSFHPDQGVYSSVDPPSVLSFNHNASYSYGDGKLGESTKPVPQATPVQVVESKSQITTPSASKPHPGSTYDAADRTQSRAYVGSQGVDTIGFTEISKQQTSLSLGINHPKSTGIKEENQIYSSPHDISRDHQPSENACKQQDPRPLQCNTDRDESTGCSSVTANLGSSGLEAASESSRQNAKPPPTSTTEQTAAVLNPMAALGASMCPPFLWPFVMNGRGVAIPAVVPQVDPAFAAVAMHAMASMPPMASSMPPIHPALAAAAMGATVIPGNSQVPQIDPNVMAAVTANFVHFPQVWNPYAWSLPWNAAWNVTN…	Ceratopteris thalictroides
Ceric.18G081000.1.p	MRILSLMIIFLTTEAEARPTVSFKNIVILCSPHIFANLSSIFNDMSVAMIDHDGSAKFCAYADPAIKLFGRDIPLTQEVTEDPSGAPTLNDLSLQGQQQKHMLQEGACKDPMEIVSCGSEHSACFEDVNKAVSSSSLTSNISPMTEDQVVINAVNGTLSKVEETSPLASEKMPKKPDKLLPCPRCHSLNTKFCYFNNYNVNQPRHFCRKCLRYWTAGGTLRNVPVGAGRRKNKHSALHQKHNSAQDVTSVRNGGVDAAQHKFSENGTTAGTTLNSLPKPKLLVRPVEALSVSSLESPKLNTGILNFGQESPLCRSLAATSLGIQESATGHNNSHLANDNTVAAHVNLNLGTNGIADPQPCSTDGIFKSQTCKTSEALGNAPPPGIKVHEEESNLNAGSG…	Ceratopteris thalictroides
Ceric.24G054400.1.p	MDLPPEQQQDAGTDPALVLFGKQIKGSPTENTKEALSPRGVHERGTFAVSSDEEEDLNANVEEAICDDAMAIQRGTDEVHEKQNVEARDAQHTANLQEQEKKHSREREQRMQLPHVNVEGHAPAGLQTIRQQWGKRRSEENCAIPSREEKVRKPTYISQRELKLQCEKQGGKQGNRLWSRCPRCNSTDTKFCYFNNYNINQPRHFCKHCQRYWTAGGTLRNVPIGAGKRKNKQILQKEAFPSPLSCMMGSSTFSDASVMDSKEAVHASKTDSVNANVSVKLPTEVGTIQDPGCGNGKTVIGVHAVDTKLALSAHPSDPVQVISSCIQPQLSIFSGSTPLQHPHTSYLSTFQQLQAALPTISTPSCPSLANKGTKIIQTLSDSPCNRTGNILNLTHFTPP…	Ceratopteris thalictroides
Ceric.20G020200.1.p	MKEALAEINLSIAHSNMDVTRFSMQSNNFNLSSEGRSLKKPEKPLPCPRCNSTDTKFCYYNNYNVNQPRHFCKGCQRYWTAGGTLRNVAIGAGRRKRKHCPFDSESNSEVSSVECNQAKEPSTPRRASNGCGSAGGMTGLKASNIPASDAVDRKPQCLSFGANTPLLENLAVSKVQDNATNAFMRAKRSLISQYNSGTLCSAHDRSDTRIFHDFLQSKHDVTVGEKYTGPHFSSSPYDMTNDLKLEIPRVQANMQKHNLFDIGSKFALATPSDESGCSSSLTTQAPSMDVCVNDIKSDITDSEVSKSGNGSRVPSASGSLQPPFFGSCKKEGGSATSSFSESNVRDGDSIVPSLQLKGHSGNPESGTSWQTLSMPSSLYTGGEMPLFWGVPWGPTSSAV…	Ceratopteris thalictroides
Ceric.03G044500.1.p	MKTVLLENGRPNKPMPCPRCHSLNTKFCYFNNYNVKQPRYLCRECQRFWTAGGSLRNVPIGAGRRKHKIGSTFSTALRGVLKATSDVSDEHSCIFSIKSCPSVADKELTPCNFDAKVLQEADHPVKTAPDSIQSERRPSKSSFWRLLPKPMEDVSVKISTLDQAHKSKRIMARTYRDSLHSGSSGIRTKCSVNVTSLLKVAEGHSDHKPKSTCAHDGTGSCFMHEAPCRTGDSESLHFNVNQASKCPASPDSAGSCKLVQTSCTVEDDNTTEILSTRVLPLSSMDPTTQPNNCKHAKLDSSIGLKAAYPDSLPALYNPFMWPWIWPLYLNGTNSTQFHSSGDVGTLSMGLQLGSNHAIRATSVNDASQMDTKGASVASAAPNFVNSPFIWNPLAWGPPY…	Ceratopteris thalictroides
CYCAS_007714	MQDRGLKPPDDMMSCSRPLLDRRLKPHAEQAQKCPRCESTNTKFCYYNNYSLSQPRYFCKTCRRYWTKGGTLRNVPVGGGCRKNKRAKRTADQGVSLQNEASPSANNNGCEGTSCPPMEESAMVVPPAAASSSVYYNIGNDGEELPGFAYARAPLQSNLNPLGSLSSLTAQIQSLKNAFPGLDLPGCSQGPLNVGDLSCLFEAHQQQMSAATSSAAISHASDGFGSFNIPVEGLNGIDVQQWRLQQQKLALPLVEDGQANLLPFDESVMEGLRHQQKLRQSSVLPAAKVQDEGNRTGHAPPDWHVPSEGFFETGGGAGGDTGYWNGGTTWPDLSGYGPSSSPLI	Cycas revoluta Thunb
CYCAS_021418	MESNLQERTSAAPLEPMDDMMACSSRPLLERSLKPQPEQALKCPRCDSTNTKFCYYNNYSLSQPRYFCKNCRRYWTKGGSLRNVPVGGGCRKNKRSKRSIMDQTDPVDRRETSTSVSARANTIINHNNNPKELTNTCCSPLIDQTCDILNPGFASSVYNFGNDDINLAFARIQQAAARVGSSEHRHQPALTNCNSASEYLGIAVASGQSALMAGLSPMSSLSALNSLHSFKSSAFNSRALDFNNPRSLTRNTTHDIHDSSTPAAHVHGDLDMNSFIETHPHPQISEAATGIHNFNAPPFSLSMDIHGTNDIDIPDAVNQWTMMYQKLPIEYPPLDQHGQELSGGHILTPMDQKPKALDTAKGSSAEDRSPRLTSPEWKQQNVSSDQTIFETEGKDAIYW…	Cycas revoluta Thunb
CYCAS_025452	MMLGTVQVCMDSADWPQSMQMQERSFRPSSDHQDLLSCSRPMLERRVKPQPEQALKCPRCDSTNTKFCYYNNYSLTQPRHFCKTCRRYWTKGGALRTVPVGGGCRKNKRAKRTAGDQPAGFNAQNEAPNNPGTPSAGNGSVITTCTPLDQRNPSNPGSNSTSSMYFNLPNSGSSDINLAFARVQQAARLGSDQSAVGNYSNSSDFLGLSCGGTQSSFGPQSSLNSLNTISSLSNLSALNSFHSLKSSFSGLVDFPSSNRTTDHGGQLVLASEWQVPSENLFEQGGDSSNYWTGGAWSELTSYGSSISPSM	Cycas revoluta Thunb
CYCAS_021414	MVARSGRASIGDWLQGGMQTETGFNSLGDQSPMLCCSRTLMDRRLKPSGDVALKCPRCDSANTKFCYYNNYSLTQPRYFCKTCRRYWTKGGSLRNVPVGGGCRKNKRGSKRSTADRTPATSRLQMNRTSSNSANSPSNIDNNNDVADCSPDNLDRRNGILPAVPSSVYYAVGLREGDGLGVAYPAVQHPRQHPAARATDQSGVAGNNNCSNSSSGMLICNGPEGPGLQSNLPPLVNLNAFQSLKSACSLISALEPPQTTCNRSGADQGSALMDIRGDLSSIFDVARQNQQQIATSSASAISHVSDANFNDAFNLVAGHGNGLNDVEWQKHQKQVMIPLEDDNGQINLLLPFDHHETAVKELETHADRQRTLRPLAVTTTTGLQQPPTLNNIYEQNRSAG…	Cycas revoluta Thunb
CYCAS_020315	MFASIDEMIRWEFDAMIVGCAMGWIKRYADCGIDCAMSFIWIHSREYAEAPVSKAKDITEMMMQESPGAAGIGSIGSADQFAGRYKDQQRSKANPGAENQGLKCPRCDSPNTKFCYYNNYNLTQPRHFCKTCRRYWTKGGALRNVPIGGGCRKNKRPKQRTASKDRTPLIIALDHRENSSSPAANSAPAMDVSNGLSLLQNLWAPSGSNYLDLPGTDRVGLALARLQNHSNLLGPGVNGDGRYGHPSGGHMATLMFENPPAAPQDNVLAGVPSSSSAGMLVEGIAAAGSNFNFAGPESFDGNGTGAEDLMHWRIQQQSRLAMLQLAAADGQTVDANNNHNSGNNNNNNVDLLPISSVNDQNYSSNSGPQKGKSIISNDLQTRVNDYDGRPGPEWPAVAD…	Cycas revoluta Thunb
CYCAS_017068	MQVREAMMMQESASVKAADQMMSQCSRQAGERRSTLKPPDQVLKCPRCDSLNTKFCYYNNYSLTQPRHFCKTCRRYWTKGGALRNVPIGGGCRKNKRAKQRTAEHKNHHHQHHLVTMDQEASSNDVTNGLTLLHSLSGASNFMDFPSTERSVGLAFARLQESLEAQAGAATSSCGGNNNNNNNHHGIFTSTNASAATPILQSSCQTLANLPPLETSLLGLNFPVTVKPEANLIGLHTAAAGDLNSLFETPAQLARSVSASPAQFLDTSFNLPFNAELNWKIQQQRLAVLMADGQNGDGNNALNPVEDQTENHRSVRHHHLYQLKGKSAISCYPAVEDNTRLATSEWQSVTDGLVLEPSGENGYWNPTAWSDLQHYSSATDALP	Cycas revoluta Thunb
CYCAS_007713	MVLSSVQVRMDSSDWPQSVMHNRSLKPTMMEQGLKPPPDQALKCPRCNSSNTKFCYYNNYSLSQPRHFCKACKRYWTRGGTLRNVPVGGGCRKNKRAKRAIDQPATSHQVPINEASTSAAAPGGTQSASFDIPHGSLSGLSSLSALSALNMTRLSSLKPNFSCLSFCGSNGADHGNHVIGSDLSTFFESYPAQLSQASPGLNAHNSEGLSAPFGLSLENNSNSDIQWRSQQQKLPNTALKADGQTGDHDHASQALVPYEDHNNVNSSGNDHGMKLATGLMPSYSIKVEEENRLGSEWQVQSDQTLFDAAGDSSLYWNGGAWPDLAIYGSSVSPLI	Cycas revoluta Thunb
CYCAS_013496	MHLRTEICKSSDLDLWVGLCPPLNIPSVPLRIGTCDLIGHGSKMPFWSFSRVMASSVCVDSAADWTQSFLQNSALKLPEDMIVCSRPLLDRRMKPQVPEQPLKCPRCDSTNTKFCYYNNYNLSQPRHFCKTCRRYWTKGGALRNVPVGGGCRKNKRAKRTIDHPISEAPSTSAPPNSNNELNIANCSPFDQISLPGSSSNPMYYSGNGLGLAFTRAQQDARLGNRGPAASALANCNNGSDVLGISTSGAHQSSLEPPSGSSDLTPDSLTTLSALNTLNSLKSNYPGMDFSSSSRDPGSYFQTSSQMLRAAAYVPGLFGLDPGVNDPWRLQRHLAIPFEDGQVDDAPASEEHAFLQFEDHTPENQKDQKPEAGACLPLSVKIEEENQLAPSEWPVASESA…	Cycas revoluta Thunb
CYCAS_030745	MQDSGVETPEGNGIMGSRRAKAHPIQMLKCPRCDSLNTKFCYYNNYNLAQPRHFCKNCRRYWTKGGALRNVPVGGGCRKNKRSTKQLRKVCPTNLGGSSGAGPSATVHQRGSDTGFDSHCDIGTDNPAITTSGTSTDAISGLNFTGISASVGAAGSLDFQLKQDQLLLLGNFIDANSYSVNESGYFPLSDPATSAVNWNAVDSRKGFGLSETQRKQASLPHGDVQPAASIKIEEGEEASRVVMGNAPALSLWDAEGGNGIFPYNFDYNGEALLEMQIGDLGCWGGGGW	Cycas revoluta Thunb
CYCAS_022548	MPEQRKEGQIGPAIKRRLLANSQDGQSINRGAHKSERSGRAGEMRAASLARRDRMEMRNWTDGRRRGECLRGESSIGDRVALNRNLWVPLAVLKKTSSAEMGHTTQLKQRWRGREWGGDHRGVRTEQLIPRCSNDVAEPPPRLPAPDVSAADGWKDVSANEAERQRSVRRRRALGTAGGGVRGQSTEDVLHRPLGWPGREKEPILEGASRTRGATPCRVILPGNAPSDSASANRRSTSIFTYFGSVWASAAIQFAMQDPGAEAPANSMFVPCDRPLAGRRVRSHPTQVLKCPRCDSLNTKFCYFNNYNLSQPRHFCKNCRRYWTKGGVLRNVPVGGGCRKNKRSKTPRNSEHRASPSKSSSNSTTVSSENSTITVAVQEASSASNSCVKISDGERFDHE…	Cycas revoluta Thunb
CYCAS_028196	MSEPKGSGSAIEIEENCNGKRLDPGFKLFGKTIPVCETDRKGEEDNPSESSKEEVVQGTEGNSNEGEGKPALKKPDKLLPCPRCESMDTKFCYYNNYNVNQPRHFCKNCQRYWTAGGTLRNVPVGAGRRKNKHSASAPAYRHVVSSEGGLAVRTDDLEGDRVMIPCTVPASCVGPLKIGNSRIQVVPVDALESAGTVLNFGAEKIGAGADGDAQIEWQSREDASSGSSITGSGNGEKEVGRLNCRQAARSGQPGLKAGGVQGLNGASPVPFYGGPWSYGWGFGYGSPSWNGPGWGGVSWPVASGPYLGPAAGWASGPWSGPWGSTSPNSSESGSPALGKHSREGSRSEGKTEGCLWVPKTLRIDDPGEAAKSSIWTTLGLGNKSESIITGGGIFKAFQP…	Cycas revoluta Thunb
CYCAS_022818	MDLHALIHGQTEFTVDISKEVLEGSVDKNAVFSPLSITVALAMAAAGSKGPTLQQICTCLKLKEGLQLHDFSSQLTSVVLADGSLSGGPLLSFVNGIWLDQSMALKPNFRDIIKKQYNTEARSADFLNKANEVIVEVNKWTADLTKGQIQDLLPADSVDSTTKLLLANALYFKGVWQNQFDSSRTKEGTFNLLNGGSVQVPMMTTTKKQCIKRVDDYKILQLSYRQGDDKRSFSMYFILPDERDGLPDLEKKIDVNLIEHHLSQGREVKIGTFQLPRFKISFDFEAPEILKKLGLVLPFSNEADFTEMVDSSLGGSLFISNLFHKSFIEVNEEGTEAAAATVATITLRSLAMDPVEDFIADHPFMFVIKEDLTGVVIFTGHVTNPSRVDEVKEELEEIV…	Cycas revoluta Thunb
CYCAS_031763	MFSGEFDADVDCFFLFLLLLLVQGKLQIDVSIDRSPLVYNSEARNSKIGLWGAFYTMAEMKDPGFKLFGKTIPMHQVEDRGTNSKSEQEGSGLMKDAETQDIGEENSPESEDEAVPDGNPEEVVTSTGTDDSTEEDCKKKEIPTMARENELKDKKGEGAAAETNGSEGKMPKKPDRLLPCPRCDSLDTKFCYYNNYNVNQPRHFCKNCQRYWTAGGTMRNVPVGAGRRKNKHSASHYRHMMMSDGLTTARADAPDAAHHPVIPSALSPSARALKASRIQFLPVDMEATGGTVLNFGPETPLCESIATALNLADQAMVDRKVFKNKDDDKGSVSCGENRDDISCGSSITASPCAEKEEGTKNYRSVSQMEQGGLMGWPHGVPQQPYYGGGPWSYGWNFGW…	Cycas revoluta Thunb
CYCAS_006948	MCKSSLGQSGNADIDDRTRNFAIKLFGKTIPVQFSDKVGNGSAGDRGSSSTVDEFVQSEIASRKRPPPTGLQRDLMAKCSKVENIADKKERYLPLERSNGDQNGEKLEKSQAKPDKVVACPRCQSLDTKFCYFNNYNVNQPRHFCKNCRRYWTDGGTMRNIPVGAGRRKSKSFSAFNQQLQVRKTKDENGILAGDSIKNETEIAVESTCVSSVITAVLASEISKNARLEEIDGDDSIAFADGLSELRFGSSSLDSQNPVIPTTSTNVITAESFMCVPKTVIEHSSETTRNISIRLGLCKSPAFPACVRKDDVK	Cycas revoluta Thunb
CYCAS_000037	MLQSKCSDLPFKLFGKMIAVLDSTLTSPDENPNKETNEKSSPHQEDSLVVDPRPDEVQEIMLLEKSNGWELKMPSDQNVEETLEANEYMPMGKKSNCNKVVLRKPDKLLPCPRCDSGETKFCYYNNYNVNQPRHFCKNCQRYWTAGGTLRNVPVGAGRRKNKHSTLPHVNHINFDPPQSVTPSFSVPSPMTSSVISFGLEQCNDAAQALFKNPVISSAVESNSNLVCGPPNKICTTNRDAEMETRETKTKEIPPNRDGNWWINASSPWASYSCNGAWSTSVNASSETSLGKHSRCSQLQSERSLLLPRTLRINDGKEGSESSIWKSVRVETKCGSGVFKAFQRSDRVESTDNKHICATSSPAHFMNANPAAHTRSGKCLRF	Cycas revoluta Thunb
CYCAS_001727	MMSCLSPSRGYKFDHEKPRLGSSCSNQTSSQTLSSSVISDSKSGISSPGSEISSNSLISRKKPRTRRKRPHEIYNEAAAMLSAIYPRIFSDKYCTPLQKKFHRFGSCTRENLEAWRSGDEAELLHEVPELIRRVGEAEGTELLYSETPPALIRRESQCELACRRVPSLVPNYNNPSPVSSESKSHSEVPIPASSPSWETEYECFLDSNDTDIEGGVMSSIMGRSTDPDSSQMDGLGPFGLGVSGNTEEGNQYSLHCSAIRALRRASDRMIYPIIDYSFPRLKLREKIMAEQEMNAMSFCSLDWLKRDDAPQKLSLKLNYEDVLSAWSDRGSLYTDEPPCLQTMPDDTSSSDDMATSLQFDVIPDLGFWRNVDEFGIHGAAVEDRSSAVDDGLVNSSGLR…	Cycas revoluta Thunb
evm_27.model.AmTr_v1.0_scaffold00030.95	MDRRWKGGIESAPHCPRCDSPNTKFCYYNNYSLTQPRYFCKSCRRYWTKGGSLRNVPVGGGCRKNRRSKPSKVTGNSNPSNRSSESANSGEELMENWPDFSEIPANSEPENSGASIDLAMVYARFLRPTDTTGNSSSSDSMLQVPDLVSETPILDPELDIALDHGKMFRHGNSMDQGILGTQLIGGFDEMKIRDISNSSSSCEYNHGFISGFNDILWPNYSNNNNVGPLISSTNCNWQEQWQQQGPLLDGKEEMGLGGLSPNLMVGNWNSDLATHSFANP*	Amborella trichopoda
evm_27.model.AmTr_v1.0_scaffold00058.221	MISCSRPPLERRLRPQPEQALKCPRCDSTNTKFCYYNNYSLSQPRYFCRTCRRYWTKGGTLRNVPVGGGCRKNKKLSVKKQLDPVPQNPSIPLNHHGDMSVTDLQLSILGNPRNDNGIMATSPAKYALSLLGNPRSEVGFYGTMKPFDGLCDMGHVGGQSDPNLLMGAQSFNYPFEFSLEEVNGAYGGSFSENGMSEKMGFGYRAGEGMNQVDIKSRVLNLYGGVFPKAEDSSSGVLALDWQEHGLFEPGRPTCGPSVSAYPLV*	Amborella trichopoda
evm_27.model.AmTr_v1.0_scaffold00160.8	MQQERERGGGADMLGCSSRALQDRRAKPQAEQPQKCPRCDSLNTKFCYYNNYSLSQPRYFCKTCRRYWTRGGTLRNVPVGGGCRKKKPSSKRATEPLTASPSMVHDPEPVSSPPAAPVDPVASTAGSVSVYYGSDQVGFGGFSGERPSQQLTALQSMSHAINLGDLGPLFAHRGPQLGGGQGFQLPVFSMGPNGMDPWRIQQREPSGGFGTPQQAMSGSSFDEAAMGGGRGGRVGIAGSGVPSLVVLKTEGASSGRAEWPAAPTEGLFEGAGAASNAASAGGGYWGGGSVSGGWPDLSGYGPPHPPSSTSFL*	Amborella trichopoda
evm_27.model.AmTr_v1.0_scaffold00033.186	MQEEHRREMPDKNVSGTAGGNPILRPPEEVLRCPRCDSANTKFCYYNNYSLAQPRHFCKSCRRYWTKGGALRNVPIGGGCRKNKRSSSKSPAPPQQPVQKNLTLDQQSSTPIAPETLKFLHGLSPSTMDLYQIGLPLSLSHPFMPFAEQPSSLSPTPPSSLDLGAIPLNIMNSSSGSQVQEQGFFHGGLASSIESLSCLNADLHWRLQQQRWGHFLGGESESNQRDGGGAGSGGAMVMSSHGAPGQGVDSVKSDMCGFSVRKSGDMNTEWLFENAYTANASSNGLQTWQDLQLQQYSALP*	Amborella trichopoda
evm_27.model.AmTr_v1.0_scaffold00080.30	MALTSSLQACMDPASAHHQGMGGQSLEDMTSSMPSSSSLMQQERRLKPQPEQALKCPRCDSTNTKFCYYNNYSLSQPRYFCKACRRYWTKGGSLRNVPVGGGCRKNKRSTPKKQPDHQNPPSSSSAPQIPSSLELSILGNPNPTSGILGNPSATTNPGFLSHLESLRSCFEVPNKALMLENSNQEVSQQNQYGVGNMGFYNFCSLNPKVEEGEELGFPFQEMGGLQWQQQVSGGDGSGMFDAGGYWNGVGTWHHGASSVSPLM*	Amborella trichopoda
evm_27.model.AmTr_v1.0_scaffold00012.109	MVFTTVPLYIDPPNWPQQEQEGGQEGTAIGIGTVSVPASAATAGRARGARPPASEATALRCPRCDSTNTKFCYYNNYSLSQPRHFCKTCRRYWTRGGALRNVPVGGGCRKNKRTKNNSSNSGSSASSSRPSPQLDHHSAVTTEQLGFPMAIPEFMNANRQASGRDFSTTPVELLDMVDFRVQAGQLGQHNFLGFGQGEGLVGLQQQGFYGLEGGEQGYVGASGLRIRNPLEDVENGFMGASGFRGRNTGNIPQAAVKLEDGRSLGLVAAGLGVQRPDSGSGEQYWNPWTDLSGFTSSTGPLL*	Amborella trichopoda
evm_27.model.AmTr_v1.0_scaffold00030.96	MNSLEWQQADLVMVNPLEDVISSQSKQLGERKLKAQTPQSPNCPRCNSTNTKFCYYNNYSHAQPRYFCKTCRRYWTKGGALRNVPVGGGCRKSKKPNSTKALQKPTLNYSNEPTLSLSKTNHGSPSFPSCYVMQDGNHEFFLPFQGIGYSSGPDLLQESKPSLLMSDFGCRDVTSFMEPNPRPAHLGNLGFQNFGSFLNLSMEGLNGYGYHQGSDRALFSLENPNDSSSRPVDEFNGLQEKMVETVIDPSTQQNGMGVSWHGVQNSGFSELQSFFF*	Amborella trichopoda
evm_27.model.AmTr_v1.0_scaffold00006.141	MQDPGTDPLVPAQLRASAAASCSRLLTHNRRLRPHPTQSLKCPRCDSTNTKFCYYNNYNLCQPRHFCKSCRRYWTKGGVLRNVPVGGGCRKNKRSSSSSQAAKPSRQPAPPPTAASAALSSSSESSSITGTEPTIGSAQTAGQAGAEQYFNFPAAAPTEILDTSAEMMNFGGFLPESGSFTSLITGGPSSANPGMGFGMTELGFRLQGQPEIGGGNGDLTSRMTAFDWQGNGELDVGNGVEQGFCWGQGQWGDHDQQGFFFP*	Amborella trichopoda
evm_27.model.AmTr_v1.0_scaffold00036.175	MQDQAQMISDKRALKPQSFIDQEQQQLKCPRCESMNTKFCYYNNYNLSQPRHFCKNCRRYWTKGGALRNIPVGGGSRKNTKRSASSTARPKAVAAPENEPVVGNLAGKLAGIYSGVREEEVKMMEITGSFSSLLNSGERGFWGLPESGDSGAPLMLQNEAWIGAAWGPDLAMYTPGTAGLQ*	Amborella trichopoda
evm_27.model.AmTr_v1.0_scaffold00160.10	MVSSSSSSLMDHRHSQLQQQTGGAGGLKPPPDQALKCPRCDSSNTKFCYYNNYSLSQPRHFCKTCKRYWTRGGTLRNVPVGGSSRKNKRIKRGGPSSSTTSSENQSSGNNNIGSQSVDPPTSSSPATDLACTLQGSVGSNHPIFYVLPSSAADVNLGFPTSSSLTSGSEFLHLPQFSSLSSYLQDHQVASFNPAHQVQEAPLSLLPDLSRFSSPLIEGPMDAPWKQQQQKLSLSLKDGHGHESLQFLFPFEEGSRRAESLRAGVKLEEDNASRLGQMDWQMPSANAFENGGNDPSPLYWNQSTTTSWPDISSYSSSVTPLI*	Amborella trichopoda
evm_27.model.AmTr_v1.0_scaffold00169.34	MIQGLLGGATDRCGKPNPSSQEKGSAADHPPLKCPRCDSMNTKFCYYNNYNLTQPRHFCKTCRRYWTKGGALRNVPIGGGCRKTKTTTTTNTNTNTTTTPTTKFTKPRPLSSEPSDVVKQNLDHPHFDHEPIWLPQISHPLLDLHVPTTSSPSGGLGLDWAFLRPNPNPSPSPNGFVVKEESPMIIGSGPSAFALNTHTLDPIINQTNLNLSPYWRTNSANNGTTTSLNVTSTSCSTTTPSTSSNGQHVFMGGSESQIVKQEMYNKLRASMNYYTDQQQVALGLGGSPMEMGGGDIGYWNSALSWSDLPATTNGAFP*	Amborella trichopoda
evm_27.model.AmTr_v1.0_scaffold00059.249	MDIHHQHQQQNQVTKPQPLDQPHEHLRCPRCDSTNTKFCYYNNYNLSQPRHFCKNCRRYWTKGGALRNIPIGGATRKTTKRSSSKPKPPSKSVILPEMTPSMPEISATTAADMFETSGEITGTFSSLLAANGGFGGLGEPWWNGGFQRVGGFEEGGLMQGSFVRGGIGSLQEWLGGGICEPWMVETEGLDANCWSAGSGLQ*	Amborella trichopoda
evm_27.model.AmTr_v1.0_scaffold00069.29	MKAVEGDPWKKPIEEEPELTPSPSSSSSSAKARPQKDKALNCPRCNSSNTKFCYYNNYSLSQPRYFCRACKRHWTEGGTLRNVPVGGSSRKPKKPSSSSSSSRKFNETLISQETQGPNLPVLPLDGGSSITNASYFPGFEMNNYLGLGPYSLQDANSLDLSFSIGEGPNMENMGGFWSGFNGGGGAWSAQLPNYGP*	Amborella trichopoda
evm_27.model.AmTr_v1.0_scaffold00119.78	MLEVKDPAIKLFGKTIPLLENNFLSDSIDKSDDIQATSDEKETCQENNEASGDKAGANTEDPASPNDLKECKEEPQNSNHEINKATPNPKDSKPLSTEEDQTEIEGGGSQEKTLKKPDKVLPCPRCNSLDTKFCYYNNYNVNQPRHFCKNCQRYWTAGGTMRNVPVGAGRRKNKHSASHYRHIMMSENLAKPLIEPQETNHHKVISCGVPPHTRPLKTGGTVLKFGPDAPLCESMETVLNLGEQAVPKREKVSENGEELSCGSSTVTAPTSVERELQENMVEKGGLVGCCKGGVGAPHLQCFPGGASPWPYPWAPNWTGVAAMAATSPGGRCSSEVVYGGPEHGGGSSGPVQWTTHPAIVAPPPPFCGPTVPFPFVPGSYWGCVPTWAGGTWPIPWVNS…	Amborella trichopoda
evm_27.model.AmTr_v1.0_scaffold00010.496	MPAEISDPAIKLFGKTIQVLTKKEIQAKEDVRSEGAANDKEFSHNSNSKDNSSTKERTHDHEHEDQEEPGDTGSSSEPKNNPTTNQDTTESPEQEDPINPQEVGGGEEENQELGIGQERTNKKPSKLLPCARCNSLETKFCYYNNYNVNQPRHFCKSCQRYWTAGGTMRNVPVGAGRRKNKHSSSSHYRQIPSLTPDGLPTSCSNNYESSHIIQNGVAKPTGTVLSFGSDIPLCESVASVLNLAEHRVAATRRNGLIKAEEEKPQENGEDISCGSSSLTSTNSMDKEQNRVQFQDPNYATGFASGYSGAPWPYPWSPVQWSTPTIGSPAFCAPSIPLSFYHGSYWGCIPGGWPVPWVANGDGGLTSPTSLSNNSSLNSPTLGKHPRDRNLDNQSKTDSC…	Amborella trichopoda
evm_27.model.AmTr_v1.0_scaffold00021.27	MPKESVFKLFGKRIPINSEIEENQLQQREVEESDESRVRRPENSVQCPRCKSKETKFCYFNNYNVNQPRHFCRGCQRYWTAGGALRNVPVGAGRRRKMQHLPQGEVSACGNDGGHVLIGGNLFDQPGFRQTGSRCSRMVFTFEEP*	Amborella trichopoda
evm_27.model.AmTr_v1.0_scaffold00160.11	MEQEIGDAAHLLRSSSLFLQDPEEKSSYKKVPLKCPRCDSFDTKFWYYNNYSILQPRHYCRTCCRSWTNGGTLRNVPVGSSSRKRNKPAEMTMNTTSAQLETILSQPAPTTYSIAPPAGFGSSFYSFEQGNGYDGTSDQGMLPQQFMGSESQSHAMNFVGQFGSGFAEQGLPQLGAGLDGMMQYEPTSGWRGERMPAWFDEGVIEKGPSPDSGSLTMPLPVTHYFTYP*	Amborella trichopoda
TraesCS3D03G0818100.1	MLSSHPHEAAMLPYVPRPPSLLVDRRYSTGAEVAPNCPRCDSPNTKFCYYNNYSLSQPRYFCKGCRRYWTKGGSLRNVPVGGGCRKNRRGKSSVRSASDSFSGVRDATFGHGGFPGPLRPDMVLEGMVGNPANPGQGMHDVPTAPDGSSIDLAMLYSKFLNNQQPAGDGNLVGSVTPESAGGHVDETFDTFSASSDMSPSGLLPPAQFDASPDGFVDWSRPVSSADPTSTASPATATTMLCTDESVQAALGELNFAMDQSCFDSLGLPTDGAAANLSSWCSIVPSLSTWEEPKYDSLDSFPDDTLSLHDGILAADHDWSADCQGLEALYMP*	Triticum aestivum
TraesCS3A03G0890200.1	MLSSHPHEAAMLPYVPRPPSLLVDRRYSTGAEVAPNCPRCDSPNTKFCYYNNYSLSQPRYFCKGCRRYWTKGGSLRNVPVGGGCRKNRRGKSSVRSASDSFSGVRDATFGHGGFPGPLRPDMVLEGMVGNPANPGQVMHDVPTAPDGSSIDLAMLYSKFLNNQQPAGDGSLVGSVTPESAGGHVDETFDTFSASSDMSPAGVLAPAQFDASPDGFLEWSRPVSSADPTCTASPATATTMLCTDESVQAALGELNFAMDQSCFDSLGLPTDGAAANLSSWCSIVPSLSTWEEPKYDSLDSFPDDTLSLHDGILAADHDWSADCQGLEALYMP*	Triticum aestivum
TraesCS3B03G1017000.1	MLSSHPHEAAMLPYVPRPPSLLVDRRYSTGAEVAPNCPRCDSPNTKFCYYNNYSLSQPRYFCKGCRRYWTKGGSLRNVPVGGGCRKNRRGKSSVRSTSDSFSGVRDAAFGHGGFPGPLRPDMVLEGMVGNPANPGQAMHDVPTAPDGSSIDLAMLYSKFLNNQQPAGDGSLVGSVTPESAGGHVDETFDTFSASSDMSPGGVLAPAQFDASPDGFLEWSRPVSSADLNCTASPATATTMLCTDESVQAALGELNFAMDQSCFDSLGLPTDGAAANLSSWCSIVPSLSTWEEPKYDSLDSFPDDTLSLHDGILAADHDWSADCQGLEALYMP*	Triticum aestivum
TraesCS1B03G0791300.1	MLSSHCESMLAYAAAAGRRAMLVDPRRYRPNVEVAPNCPRCDSPNTKFCYYNNYSLSQPRYFCKGCRRYWTKGGSLRNVPVGGGCRKNRRGKPVRSMAEADTASPNHGAVVFSHRFHGPVRPDLLLEGMVGNPAELGQQPASAEADKPAGAADGPTIDLALLYSKFLSHQPLAEQCAVVPESADTSSGSSTEMSPPTLSGPSQHGPGEICGPASSTEPSATTMLQCADARAHALGEFNFSVDQSCYDSLGLPTDGGDLTMLPSAWDQEAKYEPFSSLPEEDAMSLHEGVPAGDDVWSKVLGCQGLEAALAAGLDRC*	Triticum aestivum
TraesCS1A03G0694000.1	MLSSHCESMLAYAAAAGRRAMLVDPRRYRPNVEVAPNCPRCDSPNTKFCYYNNYSLSQPRYFCKGCRRYWTKGGSLRNVPVGGGCRKNRRGKPVRSMAEADTASPSHGAAVFSHRFHGPVRPDLLLEGMVGNPAELAQPEPGEAEKPAGAADGPTIDLALLYSKFLSQQPLAEQGAVVPESAGPSSGSSTEMSPPALSSPGQHGLGEICGPASSTEPSATTMLQCADARAHALGEFNFSVDQSCYDSLGLPTDGADLTMLPPAWDQEAKYEPFSSLPDQEDAMSLHDAVPAGDDVWSKVLGCQGLEAALSAGLDRC*	Triticum aestivum
TraesCS1D03G0660200.1	MAYRGKHLVLASAALPPSHVYIRLPPLSPLASASFQILSHHRIPTFPRSPACLLISSSPIVAMLSSHSESMLAYAAAAGRRAMLVDPRRYRPNVEVAPNCPRCDSPNTKFCYYNNYSLSQPRYFCKGCRRYWTKGGSLRNVPVGGGCRKNRRGKPVRSMAEADTASPNHGAAVFSHRFHGPVRPDLLLEGMVGNPAELGQPSSTEAEKPAGAADGPTIDLALLYSKFLSHQPLAEQCAVVPESADTSSGSSTEMSPPALSSPGQHRLGEICGPASSTEPSATTMLQCGDARAHALGEFNFSVDQSCYDSLGLPTDGGDLTMLPSAWDQEAKYEPFSSLPEEDAMSLHEGVPAGDDVWSKVLGCQGLEAALSAGLDRC*	Triticum aestivum
TraesCS2B03G0604700.1	MAGAGGGAAAAAAAAVQPAAAAGAGRSSSSSAGGGGTGGAVADPRAEALRCPRCDSANTKFCYYNNYSLSQPRHFCKACKRYWTRGGTLRNVPVGGGCRKNKRSRSSNGSGGRPGSCAVVASTNAAAGGITSSTSMSLPPPGSLSSALGLHGHGSSSLASLLLGSGASGGDHLGLFHAMQSVVSDATAYEMHQQHQTQVDQLLGLGYGAGDANGSQIHIKPWQQHLQDGAGGLFDGFYAPLLSGSIVPGLEELHVKAEATAGEHHHHHHQKKATDGDQQSWDQHPTSSSNVEANIMASDALMAAAAAASMNPAVSNAATAPTSSPLMYWGNGNIGGSPAAWPDMANCGSSIATFF*	Triticum aestivum
TraesCS2A03G0489500.1	MAAAGGGAAAAAAVQPAAAAGAGAGRSSSSSAGAGGAAGAGTVADPRAEALRCPRCDSANTKFCYYNNYSLSQPRHFCKACKRYWTRGGTLRNVPVGGGCRKNKRSRSSNGSGGRPGSCAVVASSNAAAGGITSSTSMSLPPPGSLSSALGLHGHGSSSLASLLLGSGASGGDHLGLFHAMQSVVSDATAYEMHQQHQSQVDQLLGLGYGAGDANGSQIHIKPWQQHLQDGAGGLFDGFYAPLLSGSIVPGLEELHVKAEATAGEHHHHQQKKATDGDQQSWDQHPTSSSNVEANIMASDALMAAAAAASMNPAVSNAATAPTSSPLMYWGNGGIGGSPAAWPDMANCGSSIATFF*	Triticum aestivum
TraesCS2D03G0490900.1	MAGAGGGTAAAAVVQPAAAAGAGRSSSSSAGAGGGGAGGGPVADPRAEALRCPRCDSANTKFCYYNNYSLSQPRHFCKACKRYWTRGGTLRNVPVGGGCRKNKRSRSSNGSGGRPGSCAVVASSNAAAGGIASSTSMSLPPPGSLSSALGLHGHGSSSLASLLLGSGASGGDHLGLFHAMQSVVSDATAYEMHQQHQTQVDQLLGLGYGAGDANGSQIHIKPWQQHLQDGAGGLFDGFYAPLLSGSIVPGLEELHVKAEATAGEHHHHHQKKATDGDQQSWDQHPTSSSSNVEANIMASDALMAAAAAASMNPAVSNAATAPTSSPLMYWGNGNIGGSPATWPDMANCGSSIATFF*	Triticum aestivum
TraesCS4B03G0574400.1	MVFPPATAYLDPPNWNNQQGQQQRATGGGGVGDAQHMPEGPTAGTPEVGGLPRSSAANEAAAGQQARPNSMTERARMARVPQPEPALKCPRCDSTNTKFCYYNNYSLSQPRHFCKACRRYWTRGGALRSVPVGGGCRRNKRSSKSSAGAVSSSKPSSSSARQLPGVASSMPSTAASTTLGADGASIPPGLSSMSHHLPFMGAMHPPGANLGLAFSAGLPQLAMQQHHHHMDGVDQFPLASGGGATFGASLEQWRVQQQQQQFPFLELPPAPPMYQLGLQASRAAGSSAAAPAPSPAMFTLGQSSASIARRDEGSMKQADSKGQEMTLQRQFMMEALRQGDGVWGGNASDNNGNGSGSWTMNIPGFHSSSGGGDGGGLL*	Triticum aestivum
TraesCS7A03G0496900.1	MQEFQPIAGLAGRLFGGAAESAGLLRRGGAAAAAQEEVRCPRCDSANTKFCYYNNYNLSQPRHFCKGCRRYWTKGGLLRNVPVGGGCRKPKRKAAAASDVDKDVSSVNTEAKNARSGSSAGSSSLTSGPSSASTNTVNDVGACAAAHSSGGSTPFRGFGPSTFMADAPTLQPPAPMFADQAAAFATLFGTPLPAFTFAAQHKAEDDVAPAVTLTEQSSSATSTADMVPFSARSTGAATASASDWPPATMIDAGIFDLAGAVGSDTTSYWNTASWTDPDGTVYLP*	Triticum aestivum
TraesCS6A03G0729700.1	MMAGAAHPMHFCMDSDWLKGIVPEDQGGMGSSSPSEELIIACPEPMQAQQAADRRLRPQHDQPLKCPRCDSTHTKFCYYNNYSLSQPRYFCKTCRRYWTKGGSLRNVPVGGGCRKNKRASAAKKPSAAAVITPPISMMQQLHHGRHMAETGLHLSFSGMQPPAVSAADPLCSLGLFDWKYDHILSGSGGFESANSEAHFTGPGMMGIANGSGGGGAEYHALNALRYAAGLGEHLALPFGGATSRAERDSVVAEMKPQAERLLSLEWCGEASRAPTETSISSLGGLGLWSGMITGATHHHHGSSAAI*	Triticum aestivum
TraesCS6B03G0865000.1	MMAGAAHPMHFCMDSDWLKGIVPEDQGGMGSSSPSGELIIACPEPMQAQQAADRRLRPQHDQPLKCPRCDSTHTKFCYYNNYSLSQPRYFCKTCRRYWTKGGSLRNVPVGGGCRKNKRASAAKKPSAAAAIAPPISMMQQLHHGRHMAETGLHLSFSGMQPPAVSAADPLCSLGLFDWKYDHILSGSGGFESANSEAHFTGPGMMGIANGSGGGGAEYHALNALRYAAGLGEHLALPFGGATSRAERDSVVAEMKPQAERLLSLEWCGEASRAPTETSISSLGGLGLWSAMITGAAHHHHGSSAAI*	Triticum aestivum
TraesCS2A03G0155500.1	MASTTADDAGAGRRKAGTPPALPPPPAEQAVRCPRCDSPNTKFCYYNNYSLSQPRHFCKTCRRYWTKGGALRSVPVGGGCRKNKRSRSASSASRGLSLTTPAGGAADQDQHAARMGVGGFPGGGGDFRGVVGMLPVLHSPAVVGQYVPFGDWSSGETNGGGAARHATNGSGGAGNGAASSAIASSIESLSFINQDLHWKLQQQRVATMFLGPPSASSSSHPHAVGGGSNGMPAAAQFGGGGTFLQMAGLSGCMETLPAATTWFMDNSYALPSPPQPAAGVGAASSNINSSRSSGGGGDDNATSNDNNNCGGSIPSWGDISTFAMLP*	Triticum aestivum
TraesCS7D03G0479800.1	MQEFQSIPGLAGRLFGGAAESAGLLRRGGAAAAQEEVRCPRCDSANTKFCYYNNYNLSQPRHFCKGCRRYWTKGGLLRNVPVGGGCRKPKRKAAAASSDVEKDASSANSEAKNARSGCSAGSSSLTSAASSASTNTVIDAGACASAHSSGGSMPFTGLGPSTFMADAPPLQPPAPMFADQAAAFASLFGTPLPAFSFSAQRKAEDDVAPAVTLTEQPSSASSTADLAPFSARSTGAVTASASDWPPATVIEAGIFDIAGAVGSDTTSYWNTASWTDPDGTVYLP*	Triticum aestivum
TraesCS6D03G0613000.1	MMAGAAHPMHFCMDSDWLKGIVPEDQGGMGSSSPSGELIIACPEPMQAQQAADRRLRPQHDQPLKCPRCDSTHTKFCYYNNYSLSQPRYFCKTCRRYWTKGGSLRNVPVGGGCRKNKRASAAKKPSAAAAIAPPISMMQQLHHGRHMAETGLHLSFSGMPPPPVSAADPLCSLGLFDWKYDHILSGSGGFESANSEAHFTGPGMMGIANGSGGGGAEYHALNALRYAAGLGEHLALPFGGATSRAERDSVVAEMKPQAERLLSLEWCGEASRAPTETSISSLGGLGLWSGMVTGAAHHHHGSSAAI*	Triticum aestivum
TraesCS4D03G0507500.1	MVFPPAAAYLDPPNWNNQQGQQQRTTGGGGVGDAQHMPVGPTAGTAAGTPEVGGLPRSSAANEAAAGQQARPNSMTERARMARVPQPEPALKCPRCDSTNTKFCYYNNYSLSQPRHFCKACRRYWTRGGALRSVPVGGGCRRNKRSSKSSAGAASSSKPSSSSARQLPGGASSMPSTTASTTLGADGASIPPGLSSMSHHLPFMGAMHPPGANLGLAFSAGLPQLAMQQQHHHMDGVDQFPLASGGGATFGASLEQWRVQQQQQFPFLELPPAPPMYQLGLQANRAAGSSAAAPAPSPAMFTLGQSSASTARRDEGSMKQADSKGQEMTLQRQFMMEALRQGDAVWGGNASDNNGNGSGSWTMNIPGFHSSSGGGDGGGLL*	Triticum aestivum
TraesCS4A03G0202300.1	MVFPPAAAYLDPPNWNNQQGQQQRATGGGGVGDAQHMPVDPTAGTAAGTPEVGGLPRSSAANEAAAGQQARPNSMTERARMARVPQPEPALKCPRCDSTNTKFCYYNNYSLSQPRHFCKACRRYWTRGGALRSVPVGGGCRRNKRSSKSSAGAASSSKPSSSSARQLPGGASSMPSTAASTTLGCDGASIPPGLSSMSHHLPFMGAMHPPGANLGLAFSAGLPQLAMQQHHHHMDGVDQFPLASGGGATFGASLEQWRVQQQQQQQFPFLELPPAPPMYQLGLQANRAAGSSAAAPAPSPAMFTLGQSSASTARRDEGSMKQADSKGQEMTLQRQFVMEALRQGDGVWGGNASDNNGNGSGSWTMNIPGFHSSSGGGDGGGLL*	Triticum aestivum
TraesCS2B03G0217600.1	MASTTADDAAAGRRKAGTPPALPPPPAEQAVRCPRCDSPNTKFCYYNNYSLSQPRHFCKTCRRYWTKGGALRSVPVGGGCRKNKRSRSGSSASASRGLSLTTPAGGAADQDQHAARMGVSGFPCGGGGGDFRGVVGMLPVLHSPAVVGQYVPFGDWSSGETNGGGAAGRATNGSAGAGNGAASSAIASSIESLSFINQDLHWKLQQQRVATMFLGPPSSSSSSHPHAVGGGSNGMPAAAQFGGGGTFLQMAGLSGCMETLPAATTWFMDNSYALPSPPRPTAGMGATSSNINSGRSSGGGGDDNATSDNNNNCGGSIPSWGDISTFAMLP*	Triticum aestivum
TraesCS2D03G0150100.1	MASTTADDAAAGRRKAGTPPALPPPPAEQAVRCPRCDSPNTKFCYYNNYSLSQPRHFCKTCRRYWTKGGALRSVPVGGGCRKNKRSRSGSSSSSRGLSLTTPAGGGADQDQQHAARMSMGGFPGGGGGDFRGVVGMLPVLHSPAVVGQYVPFGDWSSGETNGGGAAGRATNGSAGAGNGAASSAIASSIESLSFINQDLHWKLQQQRVATMFLGPPSASSSSHPHAVGGGSNGMPAAAQFGGGGAFLQMAGLSGCMETLPATTTWFMDNSYALPSPPRPAAGVGAASSNINSGRSSGGGGDDNATSDNNNCGGSIPSWGDISTFAMLP*	Triticum aestivum
TraesCS7B03G0313000.1	MESPGRAEQIDSKLRKLAPSSRQAPPSLRHVRAVHGMQEFQPIPGLAGRLFGGAADRPAGLLRHGGAPEEVRCPRCDSANTKFCYYNNYNLSQPRHFCKGCRRYWTKGGLLRNVPVGGGCRKPKRKAAAASSSDVDKDPSGANSEAKNARSGCSAGSSSLTSGASSASTNTVNDVGACAAAHSSGGSMPFTGLGPSTFIADAPPLQPPTAMFTDQAAAFASLFGTPLPAFTFSAQRKAEDDVAPAVTSTEQPSSASSTADLAPFSARSTGAATASASDWPPATMIDAGIFDIAGAVGSDTTSYWNTASWTDPDGTVYLP*	Triticum aestivum
TraesCS5D03G1081300.1	MVFSSVPLYHDPPNWNQNHSQQQQQQQQQLQQQQQLSHHGQMFASGGGGGGMEMHHHHQQQQHQQYQQQQHHHQLRPPVPPSGALMAPRPDGMGSAVALSGAGGGGAGAGAGGGPTGGAVVRPGSMTDKARMAKIPQPEPGLKCPRCESTNTKFCYFNNYSLTQPRHFCKTCRRYWTRGGTLRNVPVGGGCRRNKRTKSSKSSSSAASASGGGGTSSSTTSSTTTAGGGNGNGSSAAAAAGAMMSSQGQGHAQMPFFGSLHPLGAGSGDHYGTGASRLGFPGLINSLDPVDYQLGGGGAAAAAMGLSEQWRLPQMQQFPFFGRADGMHQQQQQMAGLYQFDATDASGFAGEMMGGVGGSKQLVPGSAGLITQLASVKMEDNPPSNNAMAGAASAREFLG…	Triticum aestivum
TraesCS5A03G1127800.1	MVFSSVPLYHDPPNWNQNHNQQQQQQQLQQQQQQQQQQLSHHGQMFASGGGGGGVDMHHHHHQQQQQQQYQQQQQHQHQHQLRPPVPPPGALMAPRPDGMGSAVALSGAGGGGGGAGGGPTGGAVVRPGSMTDRARMAKIPQPEPGLKCPRCESTNTKFCYFNNYSLTQPRHFCKTCRRYWTRGGTLRNVPVGGGCRRNKRTKSSKSSSSAASASGGGTSSSTTSSTTTAGGANGNGNGNGNRNGSSAAAAAGAMMSSQGQGHAQMPFFGSLHPLGAGSGDHYGTGASRLGFPGLINSLDPVDYQLGGGGAAAAAMGLSEQWRLPQMQQFPFLGRADGMHQQQQQMAGLYPFDATDASGFAGEMMGGVGGSKQLVPGSAGLITQLASVKMEDNPPSNNA…	Triticum aestivum
TraesCS5B03G1195600.1	MVFSSVPLYHDPPNWNQNHSQQQQQQLQQQQQQQLSQHGQMFASGGGGGGMEMHHHHQQQQHQQYQQQQLQQHQLRPPVPPSGALMAPRPDGMGSPVALSGAGGGGGGAGGGLTGGAVVRPGSMTDKARMAKIPQPEPGLKCPRCESTNTKFCYFNNYSLTQPRHFCKTCRRYWTRGGTLRNVPVGGGCRRNKRTKSSKSSSSAASASGGGTSSSTTSSTTTAGGGNGNGSTAAGAAGAMMSSQGQGHAQMPFFGSLHPLGAGSGDHYGTGASRLGFPGLINSLDPVDYQLGGGGAAAAAMALSEQWRLPQMQQFPFFGRADGMHQQQQQMAGLYPFDATDASGFAGEMMGGVGGSKQLVPGSAGLITQLASVKMEDNPPSNNSMAGAASAREFLGLPG…	Triticum aestivum
TraesCS5B03G0421800.1	MFCCWPQVLKMEEVFPSNSKSKAGQMAGEATAAAEKKPRPKPEQKVECPRCKSGNTKFCYYNNYSMSQPRYFCKACRRYWTHGGSLRNVPIGGGCRKPKRSGTSDAHKLGVASSSEHTAVMPPSTCTGINFANVLPTFMSAGFEIPRSLSLTTFGSSSSSNTTAVMSPGGTTSFLDVLRGGTGGLLDGNLGQNNGYYYGGSRSGIGMLMTPPAASFGIPGPMQQHGDLMVGGNGIGAATASIFQGGTGEEGDDGIGAMMGLQWQPHVGNGGGGGVVSGGVHHLGTGNNVTMGNNNINNNNNNGSHSDDNTGGSSRDCYWINNGGSNPWQSLLNSSSLM*	Triticum aestivum
TraesCS5D03G0394300.1	MRLLLHNLLQYRMEEVFPSNSKSKAGQMAGEAIAGAEKKPRPKPEQKVECPRCKSGNTKFCYYNNYSMSQPRYFCKACRRYWTHGGSLRNVPIGGGCRKPKRSGTSDAHKLGVASSPEPTTVVPPSTCTGMNFANVLPTFMSVGFEIPSSLSLTAFGSSSSSNTAAMMSPGGTTSFLDVLRGGAGGLLDGSLSQNNGYYYGGPAIGSGNGMLMTPPAVSFGIPVPMQQHGDLVVGGNGIGAATASIFQGATSEEGDDGMGGVMGLQWQPQVGNGGGGGGVSGGVHHLGTGNNVTMGNSNIHNNNNNDSGGDDNNGGSSRDCYWINNGGSNPWQSLLNSSSLM*	Triticum aestivum
TraesCS5A03G0197900.1	MVFSSFPIFLDPPSWTQMQQQPLQCFMGGGGGSEHQHHQLIPASSGQLAPLPDVPGSTAASAPAVAGSSSASLQLVVSGQQGNPGEQPPRPSVSMTERARMARVPLPEPGTLRCPRCDSANTKFCYFNNYSLSQPRHFCKACRRYWTRGGALRNVPVGGGCRRNTKRSSKKSSRQGQGGGGAVAAATSSSSTTSTSTTTSAAAATAADVIASMQALPHHLGGLPAAAALEASLEGYHSHSHHQHHNLPFLPPQFLQQGLHGYHFADGDIGSQLADGFPRGVASGLLAQLASIKMEEHGAGAAGAGGGFVGGHEQYWPGSGGGGGWPTEFLSGFSSSSSGNVM*	Triticum aestivum
TraesCS5B03G0219200.3	MVFSSFPIFLDPPSWAQMQQQPLQCFMGGGGGSEHQHHQLIPASSGQLAPLPDVPGNTAASAPPVAGSSSASLQLVVSGQQGNPGEQPPRPSVSMTERARMARVPLPEPGTLRCPRCDSANTKFCYFNNYSLSQPRHFCKACRRYWTRGGALRNVPVGGGCRRNTKRSSKKSSRQGQGQGGGGAVAAATSSSSTTSTSTTTSAAAATAADVIASMQALPHHLGGLPAAAALEASLEGYHSHSHHQHHNLPFLPPQFLQQGLHGYHIADGDIGSQLADGFPRGVASGLLAQLASIKMEEHGAGAGGAGGGFVGAHEQYWPGSGGGGGWPTEFLSGFSSSSSGNVM*	Triticum aestivum
TraesCS5D03G0223900.2	MVFSSFPIFLDPPSWTQMQQQQPLQCFMGGGGGSEHQHHQLIPASTGQLAPLPDVPGNTAASAPAVAGSSSASLQLVVSGQQGNPGEQPPRPSVSMTERARMARVPLPEPGTLRCPRCDSANTKFCYFNNYSLSQPRHFCKACRRYWTRGGALRNVPVGGGCRRNTKRSSKKSSRQGQGQGGGGAVAAATSSSSTTSTSTTTSAAAATAADVIASMQALPHHLGGLPAAAALEASLEGYHSHSHHQHHNLPFLPPQFLQQGLHGYHFADGDIGSQLADGFPRGVASGLLAQLASIKMEEHGAGAGGTGGGFVGAHEQYWPGSGGGGGWPTEFLSGFSSNSSGNVM*	Triticum aestivum
TraesCS3B03G1505000.1	MIFPPAFLDSSSCWNTNHNQLQLQQIGSNSHITTTPSPAGHGPGDGGGGNNNNHGQQEGLMATAGAGGGGGDGGGGGGGDGDSAGGGNNKPMSMSERARLARVPQPEPGLNCPRCDSTNTKFCYFNNYSLTQPRHFCRACRRYWTRGGALRNVPVGGGYRRHAKRSTKPKAGSAGSGTAAAGTSSATSTTPSTTACTTGTATAPPALQYSMFGSAPPHGSRFADSFDPASLGLSFPARLLFPDNGAYAADGGAQQHHHHQGNGNGMEQWAAAHMQSFPFLHAMDHQMSGNPQSASAMPTTMAAMQGMFHLGLQSGGGGGNGDDGGNHQFHHQPAKRDYNQQQQQDYPSSRGMYGDVVNGNGGGFNFYSSTSNAAGN*	Triticum aestivum
TraesCS3A03G1259600.1	MIFPPAFLDSSSCWNTNHNQLQLQQIGCNTHVTTTPSPAGHGDGGGSNNNNHGQQEGLMATAGAGGGGGEGGGGDGDSAGGGNNKPMSMSERARLARVPQPEPGLNCPRCDSTNTKFCYFNNYSLTQPRHFCRACRRYWTRGGALRNVPVGGGYRRHAKRSAKPKAGSAGSGSAAAGTSSATSTTPSTTACTTGTATAPPALQYSMFGSAPPHGSRFANSFDPASLGLSFPARLLFPDSGAYAADGGAQQQHHHHQGNGNGMEQWAAAQMQSFPFLHAMDHQMSGNQPPASAMPTTMAAMQGMFHLGLQSGGGGGNGDDGGNQQFHHPPAKRDYHQQQQQDYPSSRGMYGDVVNGNGGGFNFYSSTSNAAGN*	Triticum aestivum
TraesCS5A03G0426400.1	MEEVFPSNSKSKAGQMAGEATAAAEKKPRPKPEQKVECPRCKSGNTKFCYYNNYSMSQPRYFCKACRRYWTHGGSLRNVPIGGGCRKPKRPGTSDAHKLGVASSSEPTVVMPPSTCTGMNFANVLPTFMSAGFEIPSSLSLTAFGSSSSSNTAAVMSPGGTTSFLDVLRGGAGGLLDGSLSQNNGYYYGGPATGSGIGMLMTPPVASFGIPGPMQQHGDLVVGGNGIGAATASIFQGGTGEEGDDGTGGVMGLQWQPQVGNGGGAGVVSGGVHHLGTGNNVTMGNNNIHNNNNNNSGGDDNNGASSRDCYWINNGGSNPWQSLLNNSSLMITQVEVPH*	Triticum aestivum
TraesCS2A03G0966600.1	MDAAHWPQGLGLVKPMEEMLMGAPSSNQQVQGSNPNPPAQAPSSAPGAGGPMRGGTPAMAVAASGVGAGSTERRPRPQKEKAINCPRCNSTNTKFCYYNNYSLQQPRYFCKTCRRYWTEGGSLRNVPVGGGSRKNKRSSSSSASASASAAASATASVANSSMLGAAPNKNPKLAHEGAAHDLNLAFPHHQGGMQAQADYMAFPSLESSSMCNPGGGGMAANGARAGGALSAMELLRSTGCYMPLQMPMQMPGEYGAAGFSLGEFRAPAPPQSQSLLGFSLDAHGSVGGASMAGYGSGAGMQGMQDRSGRLLFAFEDLKPTANSGAGGGESGGGSGAGVDGGDHQFEQGNKEQQGNGTPVGQPDTPGFWNGMIGGGGTW*	Triticum aestivum
TraesCS2D03G0907500.1	MDAAHWPQGLGLVKPMEEMLMGAPSANQQVQGSNPNPPAQAPSSAPGAGGPMRGGTPAMAVAGSGAGAGSTERRPRPQKEKAINCPRCNSTNTKFCYYNNYSLQQPRYFCKTCRRYWTEGGSLRNVPVGGGSRKNKRSSSSSASASASAAASTTASVANSSMLGAAPNKNPKLAHEGAAHDLNLAFPHHQGGMQAQADYMAFPSLESSSMCNPGGGGMAGNGARAGGALSAMELLRSTGCYMPLQMPMQMPGEYGAAGFSLGEFRAPAPPQSQSLLGFSLDAHGPVGGASTAGYGSGAGMQGMQDRSGRLLFAFEDLKPTANSGAGGGESGGGSGAGVDGGDHQFEQGNKEQQGNGTPVGQPDTPGFWNGMIGGGGTW*	Triticum aestivum
TraesCS2B03G1070700.1	MDAAHWPQGLGLVKPMEEMLMGAPSANQQVQGSNPNPPAQAPSSAPGTGGPMRGGTPAMAVAGSGAGAGSTERRPRPQKEKAINCPRCNSTNTKFCYYNNYSLQQPRYFCKTCRRYWTEGGSLRNVPVGGGSRKNKRSSSSSASASASAAASATASVANSSMVGAAPNKNPKLAHEGAAHDLNLAFPHHQGGMQADYMAFPSLESSSMCNPGGGAMAGNGARAGGALSAMELLRSTGCYMPLQMPMQMPGEYGAAGFSLGEFRAPAPPQSQSLLGFSLDAHGPVGGASTAGYGSSAAMQGLQDRSGRLLFAFEDLKPTANSGAGGGESGGGSGAGVDGGDHQFEQGNKEQQGNGTPVGQPDTPGFWNGMIGGGGTW*	Triticum aestivum
TraesCS3D03G1185500.1	MIFPPAFLDSSSCWNTNHNQLQLQQIGSNTHVTTTPSPAGHGPGDGGGSNNNNHGQQEGLMATAGAGGGGGDGGGGGGGDGDSAGGGSNKPMSMSERARLARVPQPEPGLNCPRCDSTNTKFCYFNNYSLTQPRHFCRACRRYWTRGGALRNVPVGGGYRRHAKRSAKPKAGSAGSGTAAAGTSSATSTTPSTTACTTGTATAPPALQYSMFGSAPPHGSRFADSFDPASLGLSFPARLLFPDSGAYAADGGAQQHHHHHQGNGNGMEQWAAAQMQSFPFLHAMDHQMSGNQPPASAMPTTMAAMQGMFHLGLQSGGGGGGNGDDGGNHQFHHPPAKRDYQQQQDYPSSRGMYGDVVNGNGGGFNFYSSTSNAAGN*	Triticum aestivum
TraesCS3B03G1505200.1	MIFLPAFLDSSNFWNTDNNQLQLQQIGTNTHSTTTPSPSGPGDGGCNSNNEEGFMATAGVGLVAGGGGNDGCSGAGDGDCSTNRNSKSMSMSERAQLVRLPQPVSGLNCPRCDSTNTKFCYFNNYSLTQPRHFCRSCRRYWTRGGALRNVPVGGGYRRHAKRRGKPNVVSNTSRSTAVGTSSVTTTMSSSTTYATGSGPVPPGLHSPMFGSAPSHDSQFAHSFDQASLRLSSPDRLLFADGGSCTVDGCAQHHHNHAHWNGMEQWSAAQMGSFQFMHAMDHQMSGAMPITMATMQGMFHLGLQSVAGGKDDNRGGHQLYHPSAKRNHKQQDYSSSRGMYEDMVNGNGGGGYI*	Triticum aestivum
TraesCS1A03G0081500.1	MIFPPSFLDSSSWNDNQHAHHQQVAAASCGGGAGDGGCNNHELLQPSIMQQGTLAEGGDGGGSGGQVVGPAKPMSMSERARLARVPLPEQGLKCPRCDSANTKFCYFNNYSLSQPRHFCRACRRYWTRGGALRNVPVGGGYRRHAKRAKPKQAAAAAAAGAPAASGAASGGSTTSSTTSACTTMSNPAPVLPAMLQNGGGGNLSGLLPPLLRLADFDAMSLGSTFSGMGKPSPVDSPAGYYLGGGGGGAVPGLEQWRVQQMQGFPFFQAMADQQHTLTPAAAPAMAMPGMFHYLGLGNGGDGRGVHEDDGGDQQFHHAMPSKRECYPRSGSIAMYGGDHHLTAGAGYTSSYSNAATGNHLL*	Triticum aestivum
TraesCS1B03G0097400.3	MIFPPSFLDSSSWNDNQLDFEQHAHHQQVAAASCGGGAGDGGCNNHELLQPSIMQQGTLAEGGDGGGGGGGQVVGPVKPMSMSERARLARVPLPEQGLKCPRCDSANTKFCYFNNYSLSQPRHFCRACRRYWTRGGALRNVPVGGGYRRHAKRAKPKQAAAAAAAGPLAANGAASGGSTTSSTTSACTTMSNPAPVLPAMLQNGGGGNLSGLLPPLLRLADFDAMSLGSTFSGMGKPSAVDSAAGYYLGGGGGGAVAGLEQWRVQQMQGFPFFQAMADQQHTLGPAAAPAMAMPGMFHYLGLGNGGDGRGGHEDDGGNQQFHHAMPSKREGYPRSGSIAMYGGDHHLAAGAGYTSSYSNAATGNHLL*	Triticum aestivum
TraesCS1D03G0071300.1	MIFPPSFLDSSSWNDNQLDFEQHAHHQQVAAASCGGGAGDGGCNNHELLQPSIMQQGTLAEGGDGGGGGGQVVGPAKPMSMSERARLARVPLPEQGLKCPRCDSANTKFCYFNNYSLSQPRHFCRACRRYWTRGGALRNVPVGGGYRRHAKRAKPKQAAAAAAAGAPAANGAASGGSTTSSTTSACTTVSNPAPVLPAMLQNGGGGNLSGLLPPLLRLADFDAMSLGSTFSGMGKPSPVDSAAGYYLGGGGGGAVAGLEQWRVQQMQGFPFFQAMADQQHTLAPAAAPAMAMPGMFHYLGLGNGGDGRGGHEDDGGDQQFHHAMPSKREGYPRSGSIAMYGGDHHLAAGAGYTSSYSNAATGNHLL*	Triticum aestivum
TraesCS3B03G1505100.1	MIFLPAFLDSSNFWNTDHNQLQLQQIGTNTHSTTTSSPAGPGDGECKNSNKKRFMATAGAGSGAAGGGDDGCGGAVDGDCGGIGNKKSRSMSERARLARLPQPVPGLNCPRCDSTNTKFCYFNNYSLTQPRHFCRSCSRYWTRGGALRNVPVGGGCRRNTKRRAKPKVVSATSRAAMVGTSSVTSTMSSSTTYVTGTGTTPPRLQYPMFGSVPSHDSQFADSFDPANLGLIFPVRLLLADSDASAVDGCAQQHHHHAHGNGMEQLSVAQDSFPFMYAMDHQMSGLSAQAMPITMGTMQGMFHVGLQGIGGGNGDEIGGQQLHHPPAKRNHKQQDYPSSRDMYGDVVNANGGVGYI*	Triticum aestivum
TraesCS3A03G1259900.1	MAIMEIDRPRGGALLKRRRLASPAMIFLPAFLDSSDFWNTDHNQLQLQQIGTSTHSTTTSSPDGPGDGGCNNNNPKGFMATTGADYGVAGGGDDGCGGAGDGDCSRGRNNKSISMSERARLARLPHPVPGLNCPRCESTNTKFCYFNNYSLTQPRHFCRSCSRYWTRGGVLRNVPVGGGYRRHAKRRAKPKVVSATSRASTVGKSSVTPTMSSSTTYATGTDISPPRLQYPIFGSTPSHDSQFSGIFDPANLGLGFPVRLLFAESDAYTVDGCAHHHHHHAHGNGMEQLLEAQNSFPFMHAMDHHMSGLPAEAMPITMATMQGMFHLGLQSVRGGHGDEIAGQQLHYPPAKRNHKHQDYASSRGMHRDVVNGNGTGDYI*	Triticum aestivum
TraesCS3B03G1505300.1	MIFLPAFLDSSNFWNTDHNQLQLQQIGTNTQSTTTPSPAGPGDGGCNNNNEEGFMATAGAGSVAGGGGNDGCSGAGDGDCSKSGNSKSMSMSERAQLAGLPQPVSGLNCPRCDSTNTKFCYFNNYSLIQPRHFCRSCRRYWTRGGTLRNVPVGGGYRRHAKRRGKPNVVSNTSRSTAVGTSSVTTTMSSNTTYATGTGPVPPGLQGPMLGSAPSHDSQFAHRIDPASLGLSFPDRLLFADGGSCAVDGCAQHHHNHAHWYGMEQWSAAQIGSFPFMHAMDHQMSGAMPITMATMQGMFHLGLQSVGGGKDDNRGGHLLHHKQQDYSSSRGMYGDMVNGELDQDLFLD*	Triticum aestivum
TraesCS3A03G1260000.1	MIFLPAFLDSSDFWNTDHNQLQLQQIGTSTHSTTTSSPDGPGDGGCNNNNPKGFMATTGADYGVAGGGDDGCGGAGDGDCSRGRNNKSISMSERARLARLPHPVPGLNCPRCESTNTKFCYFNNYSLTQPRHFCRSCSRYWTHGGVLRNVPVGGGYRRHAKRRAKPKVVSATSRASTVGKSSVTPTMSSSTTYATGTDISPPRLQYPIFGSTPSHDSQFSDIFDPANLGLGFPVRLLFAESDAYTVDGCAHHHHHHAHGNGMEQLFEAQNSFPFMHAMDHHMSGLPAEAMPITMATMQGMFHLGLQSVRGGHGDEIAGQQLHYPPAKRNHKHQDYASSRGMHRDVVNGNGTGGYI*	Triticum aestivum
TraesCS3D03G1185700.1	MIFLPAFPDSSTFWNTDHNQLQLQQFGTNNHSTTTFSPASPSDGECSNNNNNNNNNNNNNNNNNNNNNNNNNNKNNNQKRFMAMAKAGSCAAGGGDDGCGGAGDGDCGGNGKSKSMSMSERARLARLPQPVSGLNCPRCDSTNTKFCYFNNYSLTQPRHFCRSCRRYWTHGGMLRNVPVGGGYRRHAKRRAKPKVVSDTSRAAMVGTSSVTSTMSSSTTYVTGTGTAPPRLQYPMFSSAPSHDNQFVDSFDPANIGLSFPIRLLFADSDAYAMDDCAQNHHHHAHGNGMEQLSATRNSFPFIHVVDHQMSGLPAEAMPITMAAMEGMFHLRLQSVGGGTGDEIGGQQLHHPLAKRNHKRQDYPSSRGMYRDVVNGNCGGDYI*	Triticum aestivum
TraesCS6D03G0645000.1	MQDFQSIPGLAGRLFGGAAAADIRRVQGPASRCGVFSQAASAQPEAAVKCPRCESTNTKFCYYNNYNLSQPRHFCKSCRRYWTKGGVLRNVPVGGGCRKAKRSSSSASAPSTPAATDAKSQRRASSSSSSRSNSGSGSASPTANGEDTPTTTTDPPPATPSSNSNANAVSFASRMTNYPFAADVPPPAPIFADQAAALASLFAPPPPPPLPVFSFSAEPKMEEAIGSLLLPGQEPAQEPEEPTCTSTVADMAPFMSLDAGIFELGDASPADYWNGGSCWTDVQDPSVYLP*	Triticum aestivum
TraesCS6A03G0762200.1	MQDFQSIPGLAGRLFGGAAAADIRRVQGPASRCGVFSQAASAQPEAAVKCPRCESTNTKFCYYNNYNLSQPRHFCKSCRRYWTKGGVLRNVPVGGGCRKAKRSSSSASAPSTPAATDAKSQRRASASSSSRSNSGSGSASPTAAAEETTTTETEPPPPPTPSSNSNSNAVSFANRMTNYPFAADVPPPAPIFADQAAALASLFAPPPPPPLPVFSFSAEPKMEEAIGSLLLPGQEASQEPEEPTCTSTVADMAPFMSLDAGIFELGDASPADYWNGGSCWTDVQDPSVYLP*	Triticum aestivum
TraesCS6B03G0906900.1	MQDFQSIPGLAGRLFGGAAAADIRRVQGPASRCGVFSQAASAQPEAAVKCPRCESTNTKFCYYNNYNLSQPRHFCKSCRRYWTKGGVLRNVPVGGGCRKAKRSSSSASAPSTPAATDAKSQRRASASSSSRSNNGSVSPTAAAEETTTTETDPPPPPTPSSNSNSNTVAFANRMTNYPFAADVPPPAPIFADQAAALASLFAPPPPPPLPVFNFSAEPKMEEAIGSLLLPGQVPAQETEEPTCTSTVADMAPFMSLDAGIFELGDASPADYWNGGSCWTDVQDPSVYLP*	Triticum aestivum
TraesCS2A03G1294000.1	MAPASTSLLPAASSNAGTKRPFAAEDSDATELPRALPQVQESAPGKKNGSGQSQQQQQQQKLECPRCSSTDTKFCYYNNYSTTQPRHYCRTCRRYWTQGGTLRNVPVGGACRRRGSSKRSAEPQTTSSDSPQPELHETRPLSNHPLPVFPFLTEGGPVFLPQFDLGLGGFPWTPATTDHLYNGLAAPWGGCDQALASTGAWDDFGGLELAWPPPPPAGN*	Triticum aestivum
TraesCS5D03G0911600.1	MIQELLGGTAMEQQQLKCAGNAANHHGSLPMVLQPISSNPSPTSSSTSSRSSTQRSPSAASSPQGQQGQQGPPGPEQAPLRCPRCNSSNTKFCYYNNYNLTQPRHFCKTCRRYWTKGGALRNVPIGGGCRKPRPMPAPVAKAQPSSCKSVLGMGVGGAPSLGLGMGVGGGMSWASAPQTATAQLMALLNSARAGYAGSNMHRLLGLDTMGQLQVLPGSANGGPGMSPSLWPQATHRPAMPPPPMHLDSHLGMGSLGLGQGQSHHNLLSGLELKPPSSSPSPSSLAASYYSDQLNAVVSNGGAGRPHPYDTQASSYPCSTAMCSLPPSASTVSAAQSSHSVGMDQQPPTMSLGSQEMQYWSGGPASMMAWPDLPTLNGAFP*	Triticum aestivum
TraesCS5B03G1004500.1	MIQELLGGTAMEQQQLKCAGNAANHHGSLPMALQPISSNPSPTSSSTSSRSSTQRSPSAASSPQGQGQQGQQGPPGPEQAPLRCPRCNSSNTKFCYYNNYNLTQPRHFCKTCRRYWTKGGALRNVPIGGGCRKPRPMPAPVAKAQPSSCKSVLGMGVGTAPSLGLGMGVGGGMSWASSPQTATAQLMALLNSARAGYAGSNMHRLLGLDTMGQLQVLPGSANGGPGMSPSLWPQATHRPTMPPPPMHLDSHLGMGSLGLGQGQGHHNLLSALELKPPSSSPSPSSLAASYYSDQLNAVVSNGGAGRPHPYDTPASSYPCSTAMCSLPPSASTVSAAQSSRTVGMDQQPPTMSLGTQEMQYWSGGPASMMAWPDLPTLNGAFP*	Triticum aestivum
TraesCS5A03G0956200.1	MIQELLGGTAMEQQQQQQQLKCAGNAANHHGSLPMVLQPISSNPSPTSSSTSSRSSTQRSPSAASSPQGQGQAQQGPPGPEQAPLRCPRCNSSNTKFCYYNNYNLTQPRHFCKTCRRYWTKGGALRNVPIGGGCRKPRPMPAPVAKAQPSSCKSVLGMGVGAAPSLGLGMGVGGGMSWASAPQTATAQLMALLNSARAGYAGSNMHRLLGLDTMGQLQVLPGSANGGQGMSPSLWPQATHRPTMPPPPMHLGMGSLGLGQGQGHHNLLSGLELKPPSSSPSPSSLAASYYSDQLNAVVSNGGAGRPHPYDTQASSYPCSTAMCSLPPSASTVSAAQSSHTVGMDQQPPTMSLGTQEMQYWSGGPASMMAWPDLPTLNGAFP*	Triticum aestivum
TraesCS2B03G1484800.1	MAPASASLLPAATTKRPVDAQDPDAAEHPLPQESAVTKKDGQSQQQQQQRLECPRCSSSDTKFCYYNNYSTTQPRHYCRTCRRYWTHGGTLRNVPVGGACRRAGKRRKASADPQTPSSNSLAQQPDLQDTRSLPDFPFLTDDGAVFLPQFDLRLGRFPWTTPATTDHLYDGLAPWGACDEALAPTGATGAWDDFGGLDLTWPPPPPPAAGNR*	Triticum aestivum
TraesCS3A03G1275300.1	MAGGGGGDGGKLMSMCERARLAGVPQPESGLNCPRCDSTNTKFCYFNNYSLTQPRHFCRACRRSWTRGGALRNVPVGGRYRRHAKRSAKPKAASTASGDGAGTSSATSMTPNTTFTTTSSPALQYFMFGSAPPQDLLIDSFDPTSLGLSFPANLLFAEGGDYAVEGDVHHHQQGNETDMAQMQSFPHAMDHQMAGQLAVAMPTTMAAMQDMFQQVLQSGGNGDDGGDHHFHHHHQQDYASSRAIYRDVVNGNGGGGYNFYSSTSNAPGN*	Triticum aestivum
TraesCS2D03G1256100.1	MASASASLLPAADSAPDAAEQEQPLAQVSLCSLLTLSQSGQQGGDQKGAASKKNDHGHSQQQQPKLECPRCSSTDTKFCYYNNYSTAQPRHYCRACRRYWTHGGTLRKVPVGGACRRRSGSGKRRRSSAEPHTPSSDSPPPPQPEQQDTLPPLPVFPFLTDGGPIFLPQFDLGLAGFPWTTPTATDHLYDGLGAPWGGCDGALAPTGAWDDFGGLELTWPLAAGN*	Triticum aestivum
TraesCS2B03G1484200.1	MAPASAGAKRPFAADSAHDAAEQEQSLAQVQESAVSKKNGQSEQPKLECPRCSSTDTKFCYYNNYSTAQPRHYCRTCRRYWTHGGTLRKVPVGGACRRGSGSSSKRRRPSAEPHTPSSGSPQPDQQEQDTLPPLPVFPFLTDGGPAFLPQFDLGLYDGLAAPTGAWEDFGGLELTWPPPPPPEAGN*	Triticum aestivum
TraesCS6B03G0787300.1	MDAAQWHQGLGLVKPMEEMIMAGNPNPNSNGNPNPQPAQPSGTEAQRAPVPGPPAAGAGAAAGTGSTERKAARPQKEKAINCPRCNSTNTKFCYYNNYSLQQPRYFCKTCRRYWTEGGSLRNVPVGGGSRKNKRSSSSVVSSAVGAVPTSAAVSGTVPVGGMAAKNPKLMHEGAHDLNLAFPHHHGRVLHPSEFAAFPSLESSSVCNPGGAMAANGAGGGRGMGAFSAMELLRSTGCYVPMPQVQLGMPPEYAAAGFALGEFRMPLQHQQHHHQQQQQQHHQQQQHQVHNMLGFSLDTGGGGDAGGYGAGLQGAQESATGRMLFPFEDLKPGANPNGGGASGGDQFEHSKDQGGGGGHETLGFWNNSMIGNGSSNDAGGGGGGGGGSSW*	Triticum aestivum
TraesCS6D03G0577900.1	MDAAQWHQGLGLVKPMEEMIMAGNPNPNPNPNGNPNPQPAPPSGAEAQRAPVPGPPAGGAGAAAGTGSTERKAARPQKEKAINCPRCNSTNTKFCYYNNYSLQQPRYFCKTCRRYWTEGGSLRNVPVGGGSRKNKRSSSSVVSSAAGAVSTSGAASGTVPIGGMAAKNPKLMHEGAHDLNLAFPHHHGRVLHPSEFAAFPSLESSSVCNPGGTMAANGAGGGRGMGAFSAMELLRSTGCYVPMPQVQLGMPPEYAAAGFALGEFRMPLQHQQHHQQQQQQQHQQHQQQVQNMLGFSLDTGGGGDAGGYGAGLQGAQESATGRMLFPFEDLKPGTNAGGGGASGGDQFEHSKDQGGGGGGGHETLGFWNNSMIGNGSSNDAGGGGGGGGGSW*	Triticum aestivum
TraesCS6A03G0689400.1	MDAAQWHQGLGLVKPMEEMIMAGNPNPNPNSNGNPNPQPAPPSGAEAQRAPVPGPPAAGAGAAAGTGSTERKAARPQKEKAINCPRCNSTNTKFCYYNNYSLQQPRYFCKTCRRYWTEGGSLRNVPVGGGSRKNKRSSSSVVSSAAGAVSTSAAASGTVPVGGMGAKNPKLMHEGAHDLNLAFPHHHGRVLHPSEFAAFPSLESSSVCNPGGAMAANGAGGGRGMGAFSAMELLRSTGCYVPMPQVQLGMPPEYAAAGFALGEFRMPLQHQQHHQQQQQQQQHHQQQQQQVQNMLGFSLDTGGGGDAGGYGAGLQGAQESATGRMLFPFEDLKPGANPSGGGASGGDQFEHSKDQGGGGGGHETLGFWNNSMIGNGSSNDAGGGGGGGGGSW*	Triticum aestivum
TraesCS2B03G1484400.1	MAPASASLLPAAGSKRPFAADSAPDAAEQEQPLAQVNCGDQESAATKKNGQSQSEQQKLECPRCSSTDTKFCYYNNYSTAQPRHYCRTCRRYWTHGGTLRKVPVGGACRRGSGGNSKRRRSSAEPHTPSSDSPQPDQDAGHPGPDLPLPVFPFLTDGAVFLPQFDLGLGVLPWTTPAATDHLYDWLAAPWGGCDGALAPAGAWDDFGGLELTWPPPLPPAGN*	Triticum aestivum
TraesCS2D03G1256000.1	MAPASASLLPAASSKRPFAADQASDADEQEQPLAQEGPVTKKNGDGQSQQQQPKLECPRCSSTDTKFCYYNNYSTAQPRHYCRTCRRYWTHGGTLRKVPVGGACRRGSGSGKRRRSSAEPHTPSSDSPPPPQQPEQQDALPPLPVFPFLTDGAVFLPQFDLGLGGFPWTAPTATDHLYDSLAPWGGCDGALAPSGAWEDFGGLELTWPPPPPPAAGN*	Triticum aestivum
TraesCS5B03G0648200.1	MQEPGRRPFAGAVDLRRPKGYPAPLAAQAQAEAVAELATGEAHGDPCPRCESRDTKFCYYNNYNTSQPRHYCKSCRRYWTKGGTLRNVPVGGGSRKSSSSSSSSSSSPKRAKNSKRRRVAPAAPLEPEAEPGADAPAAVATTTKEAAATEDVTTAGDTAAAPAADGCFAFTAGEPDAPPAADRCFTFTSGEPDAPPAADGDGCFAFTAGEPDVPPAAKGDGGLAFTDHPSVALGLGVADDAGGKELADPSPFEWPSGCDLGSYWVAGVFADTDPALFLSPP*	Triticum aestivum
TraesCS5A03G0629400.1	MQEPGRRPFAGAVDLRRPKGYPAPSATAQAEVGAAAAEEGEAHGDPCPRCESRDTKFCYYNNYNTSQPRHYCKSCRRYWTKGGTLRNVPVGGGSRKSSSSSSSSSSSPKRAKNSKRRRVAPAAPPAPEAEPGADASAAVAATTKEAAATEDVTAAEDPAAAPTADGCFAFTAGEPDAPPAKEGCFTLTAGEPDAPPAADGDGGFAFTAGEPDVPPAADRNGGLAFTDHPSVALGLGVADEAGGKELADPSPFEWPSGCDLGSYWVAGVFADTDPALFLSPP*	Triticum aestivum
TraesCS5D03G0597400.1	MQEPGRRPFAGAVDLRRPKGYPAPSATPQPQAEAGAGDAHGDPCPRCESRDTKFCYYNNYNTSQPRHYCKSCRRYWTKGGTLRNVPVGGGSRKSSSSSSSSSSSPKRAKNSKRRRVAPAAPPEPEAEHDADASAAAAVAARTKEAAATTEDVTTADDPAAAPAADGCFAFTAGEPDAPPAAEGCFTFLASELDAPPAAEGDRGLAFTAAEPDAPPAADGDGGLAFTDHPSVALGLGVADDAGGKELADPSPFEWPSGCDLGSYWVAGVFADTDPALFLSPP*	Triticum aestivum
TraesCS3D03G0223800.1	MVRITAMDQLEGEEVVVRAPASGGVRRAGEPERLAQCPCPRCESTDTKFCYYNNYNLSQPRHFCKGCRRYWTRGGALRNVPVGGGTRKPNGSPAAVRRKRPSHSHSHHAAASSQAAPVVPLSVSAPAPLPLPLLPPPPQPQQYELTFLPPSLSAVDPDRRLLDLGGSFSSLLAPPAPLLPNFATSFMFGGAGAGMAMAHAHVPALPQQAPGVSQALPDGFWGMGWPDLSI*	Triticum aestivum
TraesCS3A03G0233600.1	MVRITAMDQLEAEEVVVRAPAASGGVRRAGEPERLAQCPCPRCESTDTKFCYYNNYNLSQPRHFCRGCRRYWTRGGALRNVPVGGGTRKPNGSPAAVRRKRPSHSHSHSHHAVPAAAASQAAPVVPLSVSAPAPLPLPLLQPQPQPQPQQYELTFLPASLSAVDPDRRLLDLGGSFSSLLAPPAPLLPNFATSFVFGGAGAGMAMAHAHVPALPQPAPVASQALPESFWGMGWPDLSI*	Triticum aestivum
TraesCS2B03G1485000.1	MAPASASLLAGAKRSADATPDAAELPLAQEGAVTKKNGQSQQQQPKLECPRCSSTDTKFCYYNNYSTTQPRHYCRTCRRYWTQGGTLRNVPVGGACRRRGSSKRRKCSAEPQTTSSDSPQPDLQETRPLSDQPLPVFPFLTDGGPVFLPQFDLGLGGFPWTPAATDHLYDGLAAPWGGCDRALSLTGAWDDLGGLELAWPPPPPAGN*	Triticum aestivum
TraesCS2A03G1294200.1	MAPASASLLAGAKRSADATELPQAQEGALTKKNGQSQQQKLECPRCSSSDTKFCYYNNYSTAQPRHYCRTCRRYWTHGGTLRNVPVGGACRRGGSSKRRRPSAEPQTTSSDSPQPDLQETRLLSDHPLPVFPFLTDGGPVFLPQFDLGLGGFPWTPATMDHLYDGLAAPWGGCDRALAPTGAWDDFGGLELAWPPPPPAGN*	Triticum aestivum
TraesCS3B03G0290700.1	MDQLEAEEVVVRAPAPTAASGGVRRAGEPERLAQCPCPRCESTDTKFCYYNNYNLSQPRHFCKGCRRYWTRGGALRNVPVGGATRKPNGSPAGVRRKRPSHSHSNSHHAASSQAAPVVPLSVSAPAPLPLPLLPPPQPQPQQYELTFLPPSLSAVDPDRRLLDLGGSFSSLLAPPAPLLPNFATSFVFGGAGAGMAMAHAHVPALPQPAPVVSQALPESFWGMGWPDLSI*	Triticum aestivum
TraesCS2D03G1256700.1	MAPASASLLAGAKRSADAAPDAAELPPAQEGAVTKKNGPSQQQQQKLECPRCSSTDTKFCYYNNYSTSQPRHYCRTCRRYWTQGGTLRNVPVGGACRRRGSGKRRRPSAEPQTTSSDSPQPDMQETRALSDHPLPVFPFLADGGPVFRPQFDLGLGGFPWTPATTDHLYDGLAAPWGGCDRALSLTGAWDDLGGLELAWPPPPPAGN*	Triticum aestivum
TraesCS4D03G0675600.1	MGQLRPAAGGGGDCLIKLFGKTIPVPDAGAGANAGDVDKDLQHRGGSTTAELKVQEIAPQDSTGSPQQPEVVDVEDPSAAKNSVADQQDEEQGDTANQKEKLKKPDKILPCPRCSSMDTKFCYYNNYNINQPRHFCKNCQRYWTAGGAMRNVPVGAGRRKSKSLSAASHFLQRIRAALPGDPLCTPVNTNGTVLSFGSDASTLDVSEQMKHIKELASVTRTENTDAPSVGSSAEGWAKGEESSQMNSRERVAADRSANFVQHPCMNGAAMWPFSCAPSPAYFPSNVAIPFYPAAAAAYWGCMVPGAWNTPWQPQPQPQSQCQSNSPPSAASPVSTMSSCFQSRKHPRDGDEERDTKGNGKVWVPKTIRIDDVDEVARSSIWSLIGIKGDKVEKDDGKGC…	Triticum aestivum
TraesCS4A03G0030000.1	MGQLRAAPGGGGDCLIKLFGKTIPVPDAGDKDLQHRGSSATAEPKVQEIAPQDSTGSPPQQPEVVDVEDPSAAKNSAADQQDEEQGDTANQKEKLKKPDKILPCPRCSSMDTKFCYYNNYNINQPRHFCKNCQRYWTAGGAMRNVPVGAGRRKSKSLSAASHFLQRIRAALPGDPLCTPVNTNGTVLSFGSDASTLDVSEQMKHIKDLSSVTRTENTDAPSVGSSAEGWAKGEESSQMNPRERVAADRSANFVQHPCMNGAAMWPFSCAPPPAYFPSNVAIPFYPAAAAAYWGCMVPGAWNTPWQPQPQPQPQSQCQSSSPPSAASPVSTMSSCFQSRKHPRDGDEERDTKGNGKVWVPKTIRIDDVDEVARSSIWSLIGIKGDKEEKDDGKGCKLARV…	Triticum aestivum
TraesCS2D03G1256300.1	MAPASASLLPAASSNAGTKRPFAAEASDATELPLALPQVQESAAGKKNGNGQSPQQQAKLECPRCSSTDTKFCYYNNYSTTQPRHYCRTCRRYWTHGGTLRNVPVGGACRRGGSSKRRRPSAEPQTTSSDSPQPNLEETRALSDHPLPVFPFLTDGGPVFLPQFDLGLGGFPWTPATTDRLYGGLAAPWGGCDGALAPTGATGAWDDFGGLELTWPPAAGN*	Triticum aestivum
TraesCS2A03G1293100.1	MAPASASLLPAAGAKRPFAADSAPDVAEQEQPLAQEEAVTKKNGQSEQPKLECPRCSSTDTKFCYYNNYSTAQPRHYCRTCRRYWTQGGTLRKVPVGGACRRGSGSSSKRRRSSAEPHTPSSDSTPPPQPEQQDTVPMLPVFPFLTDGGPVFLPQFDLGLGGFPWTTPAATDNLYDSLAPWAACDGALAPTGAWEGFGGLELTWPPSPPPAAGN*	Triticum aestivum
TraesCS4D03G0152600.1	MEAPLHQLAPMQQALLAHPQNCKHDAAATMAATDMACLQQQQQQLMQLQPAAANPNTPSGAAREQCPRCASYDTKFCYYNNYNTSQPRHFCRACRRYWTLGGSLRNVPIGGSTRKRLRPAPQQAMRRPPVHFGAPPPPMPAQSHSQQAPQGGLLSSLFALGAAPLFEGRVGFDLGLGLPGLSQVGLGGSAGEFGLHSLGLRGGHAGTSAPMLWPTAFLDNGNVDTWKVSGGGAAAMWAPEFSPAPAVAQVGGNGMFHGGAQIM*	Triticum aestivum
TraesCS4A03G0618600.1	MEAPLHQLAPMQQALLARPQNCKHDAAATMAATDMACLQQQQQLMQLQPAAANPNTPSGAAREQCPRCASHDTKFCYYNNYNTSQPRHFCRACRRYWTLGGSLRNVPIGGSTRKRLRPAPQQTMRRPPVHFGAPPPPPMPAQSHSQQAPQGGLLSSLFAFGAAPLFEGRVGFDLGLGLPGLSQVGLGGGAGEFGLHSLGLRGGHAGTSAPMLWPTAFLDNGNVDTWKVSGGGAAAMWAPEFSPAPTVAQVGGNGMFHGGAQIMGQL*	Triticum aestivum
TraesCS4B03G0185100.1	MEAPLHQLAPMQQALLAHPQNCKHDAAATMAATDMACVQQQQQLLQLQPAAANPNTPSAAAREQCPRCASHDTKFCYYNNYNTSQPRHFCRACRRYWTLGGSLRNVPIGGSTRKRLRPAPQQAMRRPPVHFGAPPPPMPAQSHSQQAPQGGLLSSLFALGGAPLFEGRVGFDLGLGLPGLSQVGLGGSAGEFGLHSLGLRGGHAGTSAPMLWPTAFLDNGNVDTWKVSGGGAAAMWAPEFSSAPTVAQVGGNGMFHGGAQIMGQL*	Triticum aestivum
TraesCS4B03G0755800.1	MGQLRAAAGAGGDCLIKLFGKTIPVPDAGAGDVHKDLQHRGSTTAEPKVQEIAPQDSMGSPQQPEVVDVEDPSAAKNSAADQQDEEQGDTANQKEKLKKPDKILPCPRCSSMDTKFCYYNNYNINQPRHFCKNCQRYWTAGGAMRNVPVGAGRRKSKSISAASHFLQRIRAALPGDPLCTPVNTNGTVLSFGSNASTLDVSEQMKHIKELNSVTRTENTDAPSVGSSAEGWAKGEESSQMNSRERVAAERSANCAQHPCMNGAAMWPFSCAPSPAYFASNVAIPFYPAAAAAYWGCMVPGAWNTPWQPQPQCQSSSLPSAASPVSTMSSCFQSRKHPRDGDEERDTKGNGKVWVPKTIRIDDVDEVARSSIWSLIGIKGDKVEKDDGKGCKLARVFDPK…	Triticum aestivum
TraesCS2A03G1293200.1	MAPASASLLPAASAKRPFAPDSATDAAEKEQPLAQESAVTKKNGQNQQQQKLECPRCSSTDTKFCYYNNYSTTQPRHYCRTCRRYWTHGGTLRKVPVGGACRRGSGSSSKRRRSFAEPHTPSSGSPPPPQPKQQDTLPPLPVFPLLTDGAVYLPQFDLGLGGFPWTAPAATDNLYDGLAAPWGGCDGALAPTGAWDDFGGLVLTCPPPAGN*	Triticum aestivum
TraesCS2A03G1293400.1	MRCPARSPARHSMAPASASLLPVAGAKRPFAADSAPDAAEQEQEEQLAQVSLCSLLTLSQSGKQGGDQEGAASKKNGHGHGQSQQQPPKLECPRCSSTDTKFCYYNNYSTAQPRHYCRTCRRYWTHGGTLRKVPVGGACRRRSGSGKRRRSSAEPHTPSSDSPPPPQPEQQDTLPPLPVFPFLTDGGPVFLPQFDLGLAGFPWTTPTATEHLYDGLGAPWGGCDGALAPTGAWDDFGGLELTWPLAAGN*	Triticum aestivum
TraesCS2B03G0284400.1	MELAGAAHPQPPESDVAPPRTPPQAPAEDSCKDTGDTRITEENSCTPPDLNLSQPNNSGLNSSSACENQTSNSDEMTEPESTLEAAKTKGDGSNKEKVLKKPDKILPCPRCNSMDTKFCYYNNYNIHQPRHFCRGCQRYWTAGGSMRNLPVGAGRRKSKSSGTNCNGILIPGSSLAAPGGDASVIPLPIKENQPAVLFGSDATLPNSMASLLRVEEQNKNSNPASTAHPRNGENQTCPPSAATSDNPRIESVKVAVGVHQNGITGDCNGVTPMPPIPCFPGPPFMYPWNPAWNGVPAMAAPVCPVPAEPANCSENGHGGNIQWNFPSMVPMPGFCGPPIPFPLMPPSVWPLVSPWPNGAWSAPWLGPGYSMSAAPPTSSSTCSDSGSPVLGKHPRDSDP…	Triticum aestivum
TraesCS2A03G0207000.1	MELAGAAHPQPPESDVAPPRTPPQAPAEDSCKDTGDTRITEENSCTPPDLNLSQPNNSGLNSSSACENQTSNGDEMTEPESTLEAAKTEGDGSNKEKVLKKPDKILPCPRCNSMDTKFCYYNNYNIHQPRHFCRGCQRYWTAGGSMRNLPVGAGRRKSKSSSTNCNGILIPGDSLSAPGGDASVIPLPIKENQPAVKFGSDSTLPNSMASLLRVEEQNKNSNPASTAHPRNGENQTCPPSATTSDNPRIESVKVAVGVHQNGITGDCNGVTPMPPIPCFPGAPFMYPWNPAWNGVPAMAAPVCPVPAEPANCSENGHGGNIQWNFPPMVPMPGFCGPPIPFPVMPPSIWPLVSPWPNGAWSAPWLGPAYNMSAAPPTSSSTCSDSGSPVLGKHPRDSEP…	Triticum aestivum
TraesCS2D03G0211700.1	MGANLFPLCSRVANSTCRILPHMELAGAAHPQPPESDVAPPRTPPQAPVEDSCKDTGDTRITEENSCTPPDLNLSQPNNSGLNSSSACENQTSNGDEMTEPESTLEAAKTEGDGSNKEKVLKKPDKILPCPRCNSMDTKFCYYNNYNIHQPRHFCRGCQRYWTAGGSMRNLPVGAGRRKSKSSSTNCNGILIPGGSLAAPGGDSSVIPLSIKENQPAVKFGSDSTLPNSMASLLRVEEQNKNSNPASTAHPRNGENQTCPPSATTSDNPRIESVKAAVGVHQNGITGDCNGVTPMPPIPCFPGPPFMYPWNPAWNGVPAMAAPVCPVPAEPANCSENGHGGNIQWNFPPMVPMPGFCGPPIPFPLMPPSVWPLVSPWPNGAWSAPWLGPSYSMSAAPPT…	Triticum aestivum
TraesCS3D03G0420500.1	MAALRDRGDAAIKLFGRTIPLLDAAAEVVTKLGNDANSNDVMPCVSNKLLNVEATPFCSKNREQNDQAISKHGVEVRTGFKSEEIKTGSDGSGQDKVLKKPDIIVPCPRCNSMETKFCYFNNYNVSQPRHFCRNCQRYWTAGGNIRNVPVGSGRRRNKHASHFRHAMMSCDANIAAPGDVSNEIHHLALPLLPQVLPGPIKENETVKEFGSQVPVCKPMSSIHNIEEQKDTHLVSLASGDNSEEQSCPSPATVSGCSENHTPDSAVKKEPSNVLGYYNGITLPHPHGPALVFPWSPGWNSIAVMAAAQCSTEPIQGLENVKHGLPPWAPPLMMAAPGICTPVVSFPMMPPPLWSCIPGWPNGMWSSPCPGSNGPPNKITCSEDNSPTLGKHSREADLQE…	Triticum aestivum
TraesCS3A03G0430300.1	MSDQMDSGIKLFGRVIPLVPDAAPGPPEAEATAGSEHPPPPPPQESEAEAEADNNKEQHKETKDKGDSEMKVDAPEEKEDGGMKGDELRERKDDEMEVDAPQAKQNAETASSSTLDHKKDDQAQISNAEEKVASDPKEENEKKSNDESGQDKVLKKPDKIIPCPRCNSMDTKFCYYNNYNVNQPRHFCKNCQRYWTAGGSMRNVPVGAGRRKSKNSALHYRQLLMAPDCLLGSRVDISDTVNPEVLASLPSIPTQSASRNETVLKFGPEVPLCESMVSVLNIEEQNVTNAGSVPRDETREGNSCASTTTSNNGLPANAVPPGQNGAPVYCNGVGPVPQYYLGPPFMYPWSMGWNNLPVMVPGGSMPESASPSESCSTSSAPWMNSPMMPGSRLPAPPFP…	Triticum aestivum
TraesCS3A03G0454200.1	MAALRDRGDAAIKLFGRTIPLLDAAAEVVTKLGNDANSNDVMPCVSNKLLNVEATPFCSKNREQNDQAISKHGVEVRTGFKSEEIKTGSDGSGQDKVLKKPDIIVPCPRCNSMETKFCYFNNYNVSQPRHFCRNCQRYWTAGGNIRNVPVGSGRRRNKHASHFRHAMMSCDANIAAPGDVSNEIHHLALPLLPQVLPGPIKENKTVKEFGSQVPVCKPMSSIHNIEEQKDTYLVALASGDNSEEQSCPSPATVSGCSENQTPDSAVKKEPSNVLGYYNGITLPHPHGPALVFPWSPGWNSIAVMAAAQCSTEPIQGLENVKHGLPPWAPPLMMAAPGICTPVVPFPMMPPPLWSCIPGWPNGMWSSPCPGNNGPPNKITCSEDNSPTLGKHSRESDLQE…	Triticum aestivum
TraesCS3B03G0508900.1	MSDQMDSGIKLFGRVIPLVPDAAPGPPEAEATAGSEHPPPPPPPASEAEPEADNNKEQHKETEDKGDSEMKVDAPEEKEDSAMKGDEPRERKDNEMEVDAPQAKENAETASSSTLDHKKDDQAQISNTEEKAASDPKEENEKKSNDESGQVKVLKKPDKIIPCPRCNSMDTKFCYYNNYNVNQPRHFCKNCQRYWTAGGSMRNVPVGAGRRKSKNSALHYRQLLMAPDCLLGSRVHISNTVNPEVLASLPSIPTQSASRSETVLKFGPEVPLCESMVSVLNIEEQNVTNAGSVPRDETREDNSCTSSTTSNNGLPANAVLPGQNGAPVYCNGVGPVPQYYLGAPFMYPWSMGWNNLPVMVPGGSMPESASPSESCSTSSAPWMNSPMMPGSRLPAPPFP…	Triticum aestivum
TraesCS3D03G0403200.2	MSDQMDSGIKLFGRVIPLVPDAAPGPPEAEATAGSEHPPPPPPASEAEPEADNNKEQHKEMEDKGDSEMKVDAPEEKEDSATKGDEPRERKDNEMEVDAPQAKEKAETASSSTLDHKKDDQAQISNTEEKAASDPKEGNEKKSNDESGQDKVLKKPDKIIPCPRCNSMDTKFCYYNNYNVNQPRHFCKNCQRYWTAGGSMRNVPVGAGRRKSKNSALHYRQLLMAPDCLLGSRVDISNTVNPEVLASLPSIPTQSASRSETVLKFGPEVPLCESMVSVLNIEEQNVTNAGSVPRDETREDNSCASSTTSNNGLPANAVLPGQNGAPAYCNGVGPVPQYYLGAPFMYPWSMGWNNLPVMVPGGSMPESASPSESCSTSSAPWMNSPMMPGSRLPAPPFPY…	Triticum aestivum
TraesCS3D03G0678300.1	MAPAGAGGGFKLFGKVITQCVEGTQASPSPSPAFAAQDEERRLHGETDRTTTAVKREAADMDSSPQHQQQQGAEASRRTQLQESAEARAAAAPLPCPRCRSRETKFCYFNNYNVNQPRHFCKACHRYWTAGGALRNVPIGAGRRKNRPLGPIATVAGHHHHHHQRAAAGFVLGFPSPSSSPTSPPPVYADRWQLGPDRRF*	Triticum aestivum
TraesCS1D03G0796200.1	MVSHSHLEMGGAAGIKLFGKVITRQPTRTGADGGVVASKTQQAAPVSSSSSSSGRGSAEQLEEAARARAAAAEARLPCPRCRSEDTKFCYFNNYNVNQPRHFCRACHRYWTAGGAIRNVPVGSGRRKNRPVLHGASTVMSVADHHLAGPASPGMPNELGFHPDHGWSQAVPPPAYLGHGEMEQCWWLVHQYPAQGQVNGDVQLSPSSLRINQYS*	Triticum aestivum
TraesCS3A03G0734000.1	MLSHVEMAPAGAGGGFKLFGKVITQCVEGTQASPSPAFAAQDEERRLHGETDRTTTAVKREAADTDSSQHQQQQQGAEASRRTQLQESAEARAAAAPLPCPRCRSRETKFCYFNNYNVNQPRHFCKACHRYWTAGGALRNVPIGAGRRKNRPLGPIATVAGHHHHHRAAAGFVLGFPSPSSSPTSPPPVYADRWQLGPDRRF*	Triticum aestivum
TraesCS3B03G0841100.1	MLSHVEMAPAGAGGGFKLFGKVITQCVEGTQASPSPSPVFAAQDEERRLHGETDRTTTAVKREAADMDSSQQQQQQGAEASRRTQLQESAEARAAAAPLPCPRCRSRETKFCYFNNYNVNQPRHFCKACHRYWTAGGALRNVPIGAGRRKNRPLGPIATVAGHHHHHHRAAAGFVLGFPSPSSSPTSPPPVYADRWQLGPDGRF*	Triticum aestivum
TraesCS1A03G0827500.1	MGGAAGIKLFGKVITRQPTRTGADGGGGGVVVSKTQQAAPMSSSSSSSGRGSAEQLEEAARARAAAAEARLPCPRCRSEDTKFCYFNNYNVNQPRHFCRACHRYWTAGGAIRNVPVGSGRRKNRPVLHGASTVMSVADHHLAGPASPGMPNGLGFHPDHGWSQAVPPTAYLGHGEMEQCWWLVHQYPAQGQVNGDVQLSPSSLRINQYA*	Triticum aestivum
TraesCS1B03G0951500.1	MGGAAGIKLFGKVITRQPTRTGADGGGGVVVSKTQQAAPMSSSSSSSSGRGSAEQLEEAARARAAAAEARLPCPRCRSEDTKFCYFNNYNVNQPRHFCRACHRYWTAGGAIRNVPVGSGRRKNRPVLHGASTVMSVADHHLAGPASPGMPNGLGFHPDHGWSQVVPSPAYLGNAEMEQCWWLVHQYPAQGQVNGDVQLSPSSLRINQYA*	Triticum aestivum
TraesCS3A03G0945600.1	MVNNFRNKSQCKFCGSQPMHTCIMQNGQDYNMQQTSIQNPSQAAGYCPVYQPLLARGQDQYTSFSNASSQLAFPNLSAYTTLNDIRQWTSIPEGEISVEDVHPLIVPTQIQETYGSFRCGQVLLQWDKPHMEPKEHWNFLDELMPLHSTQSRFYGESLPSTSLMDKAHKLLASTSSGDSVLKMITGVTSRATQTPQRRGVLIRPIEPYDSNADIFRPPVKKQRNAKYQLRFVNRVCNDYYTQEQIKSGDGSLLKVALYDENNRVVTSGPLSSASVEVVLLHGDFNVEGQDYWTSEEFSACLVHSQSLEEPPALGGDRVLALTDGEAALGNVSFQISSFHARTGKFKMGVEIKNVREESVQQGITSPFLVRVRQGEESSHHRITSPEALLRVRMELPKQV…	Triticum aestivum
TraesCS3B03G0784600.1	MANLPTHATNADASAFKLFGQVIQPDAHRAASAPASTSISAGQSASAPPPPPPPPSTTQQAAVGGEPLPCPRCGSRETKFCYFNNYNVRQPRHLCRACRRYWTAGGALRRVATASPGRRRPRPSARSAAAAASATASASASEEGAAAESVDSRS*	Triticum aestivum
TraesCS3A03G0689500.1	MANLPTHATNADASAFKLFGQVIQPDAHRAASAPASTSISAGQSAAAPPPPPPPPPPPSTTQQAAVGGEPLPCPRCGSRETKFCYFNNYNVRQPRHLCRACRRYWTAGGALRRVATASPGRRRPRPSARSAAAAASATASASEEGAAAESVDSRS*	Triticum aestivum
TraesCS3D03G0626500.1	MANLPTHATNADASGFKLFGQVIQPDAHRSAPASTSVSTGQSAAAPPPQPPPPPPSTTQPAAVGGEPLPCPRCGSRETKFCYFNNYNVRQPRHLCRACRRYWTAGGALRRVATASPGRRRPRPSARSAAAAASATASASEEGAAAESVDSRS*	Triticum aestivum
TraesCS1A03G0462000.1	MASPFPPGSSSSSASSPLSYLIPRQPPPSSVVAQGFSCGALVQQAGGLYGADGVGALEVRQGGRHAGHPPLPRPPPRQCPRCRSANTKFCYYNNYSRKQPRYFCRACRRHWTEGGTLRDVPVGGGRKNRRNGGGKGGAKAPSTVVTTEVSAAAATAATQGSGAGGPAGAVDAFIPADILRQMLSQSASFTAVGGGGGYGIDLSAWQQMSGAAPAPQGASDVGAAGGTALAADANCGTGAQYWSGWQLQDDMPGFDGTF*	Triticum aestivum
TraesCS1B03G0548600.1	MASPFLPGSSSSSASSPLSYLIPRQPPPSSVVAQGFSCGALAQQAGGLYCGDGVGAAGGVGAVEVRQGGRHAGHPPLPRPPPRQCPRCRSANTKFCYYNNYSRKQPRYFCRACRRHWTEGGTLRDVPVGGGRKNRRNGGGKGGAKAPSTVVTTEVSTAAATAATQGSGAGGPAGAVDAFIPADILRQMLSQSGSFTAVGGGGGYGIDLSAWQQMTGAAAAPQGASDVGAAGGTAPAADANCGTGAQYWSGWQLQDDMPGFDGTF*	Triticum aestivum
evm.model.chr4.1896	MGEGETSKSGGFRFSLLRRPKYSLSLVDSGKFFSPVAHIRPDTSAHVAVTGKKNLRQTASDDYKWAPWNPHGMVGQLPHRPQAQSIRRRNSNSNSNRFLYNRKKKKKQQQHHHLDVGQCPIRCRGGGPLSMQMPSFCRTPCTPSPSPASINWLDSSNFHSVSLGTAPAWLVIGIGLALNFGSPLLHDLLASDQVGRPGNIFSSKIMVLSSIQVCMDSPNWPAQERDLKAVNNMMECSGRLVEQRVLKPQPEQALKCPRCDSTNTKFCYYNNYSLTQPRYFCKACRRYWTRGGALRNVPVGGGCRKNKRSKRTGDQTVINSHNHNDQMPAAAAAASTSQLELPKCTPLDHHPANISGVPSSMYYGNDINLAFSRLGDQPNYSNSSEYMGFTTCGGQSALN…	Ginkgo biloba
evm.model.chr4.921	MMMQESPSISTVSSPTDQFIGQYKDQQRSSMTPKVQDDQALRCPRCDSPNTKFCYYNNYNLTQPRHFCKTCRRYWTKGGALRNVPIGGGCRKNKRSKQRSKDQNPLITLDQHEASPTSLNVSNGLSLLQNLWAPSSSSLLDMPNTDRFSLAFAKFQGHSSLLAGNNMNGNNNKNNNNSSTSMPIMSVMPMRAESIGDPSGGHMATLFENHAQIQGLPSSTTASSPAGMLVDGTSATSFNFGQLESFNNNNGINSDLHWRIQQQRLAMLLADQGQNIQDSNNNNNIITDQILPGNDQSLRPTSEWQNVAECVFEPTTGEIEILPILQHAPPEMAARLLIKDYYPTVLLLFMFFYNKVELACGQSRV*	Ginkgo biloba
evm.model.chr10.1672	MTSTTIWNATDKQSFATRSNPLFHRISHRIYYTWRSQGTENPRPPASDEDNSIYAVSSPQEEFSRSKIMMLSPVQVCMDSTDWPQTMMQERAFRPTSDDLLSCSRPMLERRLKPQPEQALKCPRCDSTNTKFCYYNNYSLSQPRHFCKTCRRYWTRGGALRTVPVGGGCRKNKRAKRTAAEQPANFAQNEPSTSTASGSSGLVTNGTPLDQSHLNHGNPSSDVYYNLPTNGSNDINLAFARVQQSAPFGDQSGLTNCNGSDFLGLSCGSTQSSFGPQSSLNSLTPISSGISSLSNLSALNRFHSSLVDFPVIASNRTDQGAIGTSEWQVPASESLFEPAAGDSASNYWTGGPWSDLTSYGSSISPSL*	Ginkgo biloba
evm.model.chr3.1179	MMHDRSLKPLEDVLPCSRPLMQEQGLKPPPPDQALKCPRCDSSNTKFCYYNNYSLSQPRHFCKTCKRYWTRGGTLRNVPVGGGCRKNKRAKRTADQPTSVQINEASTSTASGNDLNINCSAPLGHTQMPSVTNSMFYGAHDSISLAIAARLGDQRAIHNFTNNNNSSSEFLRMSCGNQSSFDPHASLSSTALSSLSALSALSSLNAFKSNFAGLNFNSSSNRADHGTIGTVGDLSTFFESYPQISEASPVLNTNTSDSLSPFALSMEGLNSSNSDVQWRSSHQQKPESGHDGRALVPFEGHTLLDNIAAAAAARNHDKVLTGLQPSCIKVEEDQNRLIASEWHVPPEPLFETAGDSTSYWNGGAWPDLSSYGPSRKLAVQLQHEYLMHPVLNHAQKCKI…	Ginkgo biloba
evm.model.chr12.1682	MMQGTGNAKAGDSEIKMRQTGERRSSLKAPDQVLKCPRCDSLNTKFCYYNNYSLTQPRHFCKTCRRYWTKGGVLRNVPIGGGCRKNKRGAKQVTGSGHQQKDDEALPSATTRLSLLHHSASLSPAQYPSPSPKFVDLIPTSALAARLLHHDYSLRALDASIPATGSCGMFGSTTTTSGCNSSILHNSCHTLANLPSLQTTLLGLHLPVSASMKPESNINEGNFNSLFQNPGVPKPALLNVDACASTFNLPRDQSLDYLNADLQWRVDQQQLQQRSGMVLGSDGRSTIEPLQLAPVTENENELMRYHLGKPKSSISRYPISLLQDNTCQLPTSVWQSVADGLLDAAGAEETGYPWNATAWSDSGQDYTSASGALAP*	Ginkgo biloba
evm.model.chr11.1417	MQSTNLESGANGCGNGKEMKGRLKPHPGQLLKCPRCESLNTKFCYYNNYNLSQPRHFCKNCRRYWTKGGALRNVPVGGGCRKNKRSTKHQRNANGDQHQQRNLMGASCNKTPPTSDKAAAAAATAAALSTDATGASSTSSLVNIQEGSDRSSIGFDPECNKRSINGTSNVISGLFCGISHSDRSLDFHLKEETELLNASGPSLSSILAETVNGPHFPLGEPVIGSTNWPANLLDSSCRNVSDHMQWKEQQSLTSLMMEGKAFLDGSIQPPPLLEDLSLTGEASSRVLMGKSPTVGLWPNLQDSEGGNNYHPFDFQTNNNSEALFEMQSDMGCGWAGGSWSDLAIYGPGSSLP*	Ginkgo biloba
evm.model.chr9.1730	MQNSALKLPEDMMSCSRPMLERRLKPQPEQALKCPRCDSTNTKFCYYNNYNLSQPRHFCKTCRRYWTKGGALRNVPVGGGCRKNKRAKRTIDHPVSVQNEASTSTATANEVPNSSHFDQSLPGASNPMYYGGNNMSLPFTRVQQERPALANCNTSNFLGISCGTQASLEPQTSNLSPNSSTLSSLSNTLNSLKSGYPGLDFSNSSRDWNSFFEPHHQISRALPSMRDNFALFGMPVDGFDHNNVNDPGLQWRLQEQKLAPTFENGQVEDGQGSEGRAFLPFEDHTVEKSEVITSLPPSIKVEDENRLPSEWKVEAESLFAETAGDSTSYWNGGAWPDLSSYGSSVSPLI*	Ginkgo biloba
evm.model.chr9.561	MFCGSRPLLDPRLKPQAEQVIKCPRCDSSNTKFCYYNNYSLTQPRHFCKTCRRYWTNGGSLRTVPVGGGCRKNKRAKASASRDRESAAVSLEKNRPSTPPPATTTGEATKRLVCTPDWELEKEKLGAYYNSLACCNNVIIPRPDSANAFAGCNKASAVLGNQDSQSSQATHPVLPAPHDESLKTSFSFSFSFPIVDIQSAAATLNRPKGEDLPSILDTHHQIQTLPCISSSDFNTYYNNDPDGQCLRLQQQQQQQQHMCALIPHEQQQQQHVNSLPSQGLFHWDGGIWPDLSG*	Ginkgo biloba
evm.model.chr2.2155	MMMQETGSVKAVDRMIVRQTGERRSSVKPPDEQVVKCPRCDSINTKFCYYNNYSLSQPRHFCKSCRRYWTNGGALRNVPIGGGSRKNKRSKRPTSTGEQKDEAASSSSNSSLSLLQHAATLSTDPSSSVGANGFLNLIPTSAFARLQQDYSLRALGTSDTSSCGIFDTLNNTTNISNPSILRRSCQTLANLPPLETSLLGLHLPVTSTKPETNLGGDLNSMFQNPVTAPAASLNVDATSAASSFNIPALETFNCLCADLPWRVEQQQQQKLDMVGAAEEQSAGMNITAPLLLPVDGTENGNEMSLRYHVKPKSTISCYPISPQGARAEWQPVADSLLETAGAGETGHWNAAATWFDWQHFISAAGALP*	Ginkgo biloba
evm.model.chr7.1758	MPANDWHNEPRVFHGDEKARSNVRPERSRRRDNCVGVSSGSEIDVERHSRRGLLNMAGGKEPNPETAGRLRGQRGSHVIPPVVRHPTGADNRPRALFTVASSSVQYGIVMANNSEESSVFFVNPGYGILTEKQMRMGRSGSVQCTLPTFNISCTHFAIASHVAHVLSISFRLGLHIHANGKSNESFKALGGIVQFLRWKCFSVDSGWILNEDRYAMRRTSSGFSTDMFAMQEQSVETPVNSMLLAACNRPVGERRVRPHPTQLLKCPRCDSLNTKFCYYNNYNLAQPRHFCKNCRRYWTKGGVLRNVPVGGGCRKNKRSKPRNPDQPRITSAAKSSSNSTTVSSENSTITANIQETSSSSSSYINIPKADRSLSAYRFDSELQQILSMTDPDRVAETLN…	Ginkgo biloba
evm.model.chr11.563	MALENLMSRGSDDTCYEKQHENGRLGCVPENFLAYLFVGGTRRQIKFSFGDDNKADRMDRDDCACVAASMTCTLDFSIRTPDLLWYRMGFTEMKDPGFKLFGKTIPMKHDGGEQEKGFSALKSEQESDESMVDVEIQARFFDKGIGKENGPEYEEEGRPDGSPEELGSFTSTNNCKEEECKDSKQEPEKEMPTTAVENDLKKEKNEEGDTETNDKMPKKPDKLLPCPRCDSLDTKFCYYNNYNVNQPRHFCKNCQRYWTAGGTMRNVPVGAGRRKNKHSASHYRHMMMSDGLTTARADAPDAAHHQVIPSTLSSAARALKASRIQLLPLDIESIGGTLLNFGPDTPLCESMATALNLADHAMVTRNAFKNKDDEKGSMSCGENRDDISCGSSITASPSA…	Ginkgo biloba
evm.model.chr1.2482	MPEMRDCVASEEKEIRENGNGKRFDPGFKLFGQTIPVRPSRETEEKMPALDAEFKDDPMALQSTSHDFNKGNASEDSPEGEEEVHQESGNSEGDNNKDGDEENPNKDGSEEKTTLKKPDKLLPCPRCESMDTKFCYYNNYNVNQPRHFCKNCQRYWTAGGTLRNVPVGAGRRKNKHSAASSHYRHIVSSDSGLAVRTDDQEGDHVMIPCALPAPCVRPLKISGSRIQVIPMDVLESGASTGTVLNFGPEGLSKVNGGDSDVSYERAQMEWQGRDEISCGSSGTGSVNGEKEAGHMNPPQPTSQMDHLKAGNMGWPNGAYPPVPFCGSPWSYGWNFGWGGVNGNPAWSGPNWAGVSWPVVPGSYFGSPPAGWGAGPWASGPFSSSSTNSSGVESGSPTLG…	Ginkgo biloba
evm.model.chr8.2299	MSQGVPHHTCTVHTPCQETPIAVAQPKSSDLPFKLFGTTIPVSDATLIISADENSDRETNDESSRPPEDYNQVDEQGASFESSDGCEAKNSDKYLEEMEGKESRKAKRSSSVVTTDKMMPKKPDKLLPCPRCDSLETKFCYYNNYNVNQPRHFCKNCQRYWTAGGTLRNVPVGAGRRKNKHSTTLSHGTPFPNDINSDNPVQPNNSCFSIPIAMNHVHTDLSSSVISFGLDHNNTTYPTNGSEVLYKSPDRISGSPSKISTSGTSTSSPSSPWPNVCNGRWNSGNASWGTTLGKHPRYTQQPERSVLVPRTLRINDAKEASESSIWKSLRVEAKSDSFSSTGVFKAFQSKRIESTDSKHIYANSSSVQSINANPAAHTRSMSYQESS*	Ginkgo biloba
evm.model.chr3.1969	MCKSCLGQTGNAHEVDAMHNFSIKLFGKTISVPFLSKNAANGSDEDRRSSSTVDVFIHKENVRKRPAPTATSLQTEIICDRKLQPVNLSNRKEKMLKTENSYDRKGKSTEFVGDRKEKTSKTDNFARERSSKLEKIGDGKAEKAQKIAENCPVKPEKPVACPRCRSVETKFCYFNNYNVNQPRHFCKNCRRYWTAGGSMRNIPVGAGRRKSKHFSAFQQNNKGFESVNLQEQQINFTNIKESVDETEMFTVGICPNSINDESTCGSSVTGIALTEMKDGVEETDGVNSVELLGSFPFNGFSGTGISRPGFGGGLMDTDGNVGMQGIGFGKFSEGKDISIVNDGLALCTRSDCTQQENIE*	Ginkgo biloba
evm.model.chr9.1790	MASPTNTNTSGNTAKEPNVETTSKSAGSPHDSSNAGIADTTANLQPELKEGNSPPPKEPHLAVSAREIYKIPSYASWFTWENIHYTERRFLAEFFDGKSAAKTPKIYKDYRDFIINKYRENPLTKITFTQVRRMVVGDVNSVRRVFDFLENWGLINYQASSKQQVKTENGAAPSEKSSADKSSPATAVVTSPAKPVAPCDRPPSATSTVVDGSSLACRKDAFAKDKQTETKTQSERSKHLFCNNCRAECTNSRYDCLKDEISPKSEDEGLPEEPGSSPGTNDCSADNTSKQDRVKESPKMVMEKDSKDENSTEEGEPNDNKDKVLQKPDKLLPCPRCDSLGTKFCYYNNYNVNQPRYFCKDCQRYWTAGGTMRNVPVGAGRRKSKHLDSNSWHMMDSDG…	Ginkgo biloba
evm.model.chr8.1126	MSEEGVLQSLEAQNELTQLSKCLDPAFKLFGRTIPVHSASETSEKSSESNDSCEVENFSLEKSSSNSSFCLEEVSVKEMSSDDYKSSVCVQKCSEENVCSDDGRPSLGFEEKFQTETFNDEKTKFGIDKINLKKNLDGIKKIHEKKINDGKLAVYEEQYVKDEESLLKKKYLNDEKSTCVEGQKIKKKDLNDKKSSIGAETNGIKDGLEEINRNEDGVPKKPNKLLPCPRCESMDTKFCYYNNYNVNQPRHFCRNCQRYWTAGGLLRNVPVGAGRRKNKHSAINYQRNLVGENRQLMGHGQDYTCGNPESTKFEVSDLERAGFGQVFHDVKSELKGSEAFVSLESCALLSQENENVQKPSCSSNQIGCEKGENFWEPGCSSEQCSYEKEGESGEFQTLD…	Ginkgo biloba
evm.model.chr7.1495	MPKIEGKYGTGRLGNSPDSAFKLFGRTIPVHAETGRNSSDSNKNDHGPAENVCGKPSLLDDAKTSNGEEINDEVVEKQEEKQPKKPSSPMPCPRCESMDTKFCYFNNYNVNQPRHYCRNCQRYWTAGGSLRNVPVGAGRRKNKPCLGIHQRHIIEDNESVWIDEQNCIPFCPSGNSEKMMKSNPFAGQLGHFVEPSRGAASSMEGNPKLKPDDYSHSETLNLPDIKAVNEVFLNSGKNRVSMPWPQTCTLLSKGLENIHKANYSPTEKTQMSPDREDSIDVVQPENDMVCASSVTVSNSMAQESSAADSESNPQTMSSEPESKADDMAWKNGYRSMSFVGSPWPLYSNGCWGSVNGIGGVQTNGVPWCQPGLDLLPGVKWPLSSGEVWGQAWGLPWRPA…	Ginkgo biloba
Zm00001eb366750_P001	MLSSHHEAMLPYAPPSLLVDRRYRQQQAGEAAPSCPRCDSPNTKFCYYNNYSLTQPRYFCKGCRRYWTRGGSLRNVPVGGGCRRNRRAKSSVRSAFGGGHRFVQGPVVRPDLVLEGMVSNSNPAHEMPAAADGSTIDLAMLYAKFLDHHPPAPEEGLGSAVTPELAVALAGPERLDEALFDTFSDLSPPAGVLAAPPVQFDPPCGHDDGFDDWSSGGPVSSAGPSSTASTATATTCIPPCADVSVHAAFGEEFNFAKDQSCLLFDSLGLPTDDVGDLSSSSWRSIVPGLSTLEDTEYDLLDSSFPDDALSLHEGMVSGTDHDCWSVVDCQGLEALYMP*	Zea mays
Zm00001eb146810_P001	MLSSHHEAAMLPYAPGPPPSLLLDRRSYKQGGEAAPSCPRCDSPNTKFCYYNNYSLSQPRYFCKGCRRYWTKGGSLRNVPVGGGCRKNRRGKSSLRSAADSIASGGGGRDAAFGHRFPGPVRPDLVLEGMVGNHPSNPAGQAAMPGGVPAAADGSTIDLAMLYAKFLNHPPAEEGVGAVTPPESAGQVDEAFGASSDLMSPGALAPVQFDPCQDGFGEWSGVPVSSAGPSSTASTTAATTMLCTDVSVQAAFGELNFAMDQNCFDSLGLPTDDVGNLSSSWCSIVPGLSTLEDAKYDLDSFPDDALSLHDEGMISGTDHDWSVDCQGLETLYMP*	Zea mays
Zm00001eb322390_P001	MAGAGGATAVKQPAAGAPDAGASRSGVGAGAAGAPVADPRAEALRCPRCDSANTKFCYYNNYSLSQPRHFCKACKRYWTRGGTLRNVPVGGGCRKNKRSRSSGGPGAGGRNGSSAAAAAAAAAAAVTSSSAPSTLSLPLHTGSLPSLSSALGLPGGASLASLLLGTAGSGGDHLGLFQAAMQSVVSSEATAYEMQQQQQTQVDHLLGLGYGGAGAGAGAQIHLKPWMHEAPGAGAGGIMDSFYAPLLSSSLVPGLEELHVKAEVAGAGDHQQKPAPGDQQSASWELPTPSSSNVDANVIASDALMAAAAASMNPGVSSATAATAPTVPSSFMYWGNGGIGGAAAAWPDLTNCGSSIATFF*	Zea mays
Zm00001eb252220_P001	MMAGAPPMHICLDSDWLKGIVPEEPGMGSSSPSAELIACPRPMHATAAAADRRLRPQHDQPLKCPRCESTHTKFCYYNNYSLSQPRYFCKTCRRYWTKGGSLRNVPVGGGCRKNKRASAKKPPAPPMQPPHMSETGLHLSFSGVQQLPPADPLCSLGLLDWKYDPILTGSGGVAGSLDGASSETHFAGTGMLGIPGGSGGGECHALSALRYAAGLGENLQVQGLPFGARAEHDAMEMKPAATDRLLSLDWYSETSRAPESAISSLGALGLWSGMLGGAHQHHGSSAAI*	Zea mays
Zm00001eb188460_P001	MMAGAPPTMHICMDSDWLKGIVVPEEPGMGGSSSSPSAELIACPRPPMHAAAADHRRLRPQHDQPLKCPRCESTHTKFCYYNNYSLSQPRYFCKTCRRYWTKGGSLRNVPVGGGCRKNKRASAKKHPAATPMQPRHVAETGLHLSFSGVQLPPPPSPAAAADPLCSLGLLDWKYDPILAGSGGAAAGSLDGASSEAHFAGAGMLGIPGGGECYALSSLRYAADLGEHLQLQGLPFGLRAEQESMEVKAAATERTLSLDWYSETSRAPESALSSLGALGLWSGMLRGAHQHHGSSAAI*	Zea mays
Zm00001eb020000_P002	MDMNSNANNSTAAAASAPINNQQEAVVSSPTRKEQARNPKKARAAPQQAGGSGEPRPRPPPDAAHSCPRCSSTNTKFCYYNNYNLTQPRYFCKTCRRYWTHGGTLRNVPVGGGCRRNKRASSSSSPFPGPSSTAATSAAMEKTVSTRLMLMATSTMAMPSPTAGLFVPDDMSPAFTPTTGGSGFDDLAGMDEQHQQGFLPFSPLSLSDQAPELAPGGGGDTTPSFLDMLTGGYLDGGGYGGMSGGSDAMDMPFSLPEMGPPTTDPMPFQLQWTSSELDNYINDDGGYAAGPAAGVQQQQQQQQQQINGGDHQKQDENKEAGNGKGNDDGGGGSSSVYSFWMNTSGSDGAEG*	Zea mays
Zm00001eb094330_P001	MDMISGSTAATSTPHNNQQAVMLSSPIIKEEARDPKQTRAMPQIGGSGERKPRPQLPEALKCPRCDSNNTKFCYYNNYSMSQPRYFCKACRRYWTHGGTLRNVPIGGGCRKNKHASRFVLGSHTSSSSSATYAPLSPSTNASSSNMSINKHMMMVPNMTMPTPTTMGLFPNVLPTLMPTGGGGGFDFTMDNQHRSLSFTPMSLPSQGPVPMLAAGGSEATPSFLEMLRGGIFHGSSSYNTSLTMSGGNNGMDKPFSLPSYGAMCTNGLSGSTTNDARQLVGPQQDNKAIMKSSNNNNGVSLLNLYWNKHNNNNNNNNNNNNNKGQ*	Zea mays
Zm00001eb012440_P001	MVFPSPSVQVYLDPHPPNWNNQQQQGQQPRANGGADAPLLPLGPAAATSAAPEQGGLPRSSSMANAAVAAHARPNSMAERARLARMPHPEPALKCPRCESTNTKFCYYNNYSLSQPRHFCKTCRRYWTRGGSLRNVPVGGGCRRNKRSSKSSSSSAGSSSSKMSPSGRLLGGPSATPSTTPGTTGAIITPGLSSFSHHLPFLGSMHPSGPNLGLAFSAGLPLVGMQHLDTVDQFPVASGGGTTIGASLEQWRVRQQQQQFPFMTGGILDLSQPPTYQFGLEANRGGSGSAAVAFNSGQTTTTSATTGRQEGSSKKMGDSKGEDMSLQKQYMVPLRHGSGSHGVWDGSAGGTGSNGGGTGNGGSSWPMNMIPGFHSSSTSGCNDSGLS*	Zea mays
Zm00001eb253280_P001	MQEFQSIPGLAGRLFGGAAAPGDLRRAQAAQHGPGGARCGGASPAAPEAVKCPRCESTNTKFCYYNNYNLSQPRHFCKSCRRYWTKGGVLRNVPVGGGCRKAKRASPSASASASSPASSSAPSTPASADAAKNPRRASASPRSNSGSASPTAAAATTPTPTDPSTSATPSSNGVAFTGSHHSSNPFSTIDVAAAPPAPIFADQAAALASLFAPPPPPPLPVFSFAAAQPKEEEAPTNSELQQHLAAQAAPSSSVSEDIMAPFASLDAAGIFELGDAASAAAYWSAGSCWADVQDPSLYLP*	Zea mays
Zm00001eb397630_P002	MVFPSVPVYLDPHPPDWNNQQQQGQQPRASGGADAPLLPVGPMAATAAASEPGGLPRSSSTSSAALAMHARPNSMAERARLARLPNPEPALKCPRCESTNTKFCYYNNYSLSQPRHFCKTCRRYWTRGGSLRNVPIGGGCRRNKRSSKSSAAGSSSSSKPFSSGRLLGGPSAMSSTTQGATGAIIAPGLSSFSHHLPFLGSMHPPGPNLGLGFSVGLPLLGMQHLEMVDQFPVASGGGTTIGASLEQWRVQQQQQQQFPFMTRGILDLPQPSTYQLGLEASRGGSGSDAVAFTLGQSTTSAATITTRQEGSAMKMGDDSKGQDASLQKQYTAALHHGSGSHGVWDGNAGGSGSGGGGGTGSGNSSWPMNIVSAFHSSSTSGGNGDGLS*	Zea mays
Zm00001eb062660_P001	MATLSGTGGGGGGNVDAHAHHHQLPSMPPPARVGALMAPRPNMAAVVAASGGSTSDGSGPTGGGSVIRSGSMTERARLAKIPQPEPGLKCPRCESTNTKFCYFNNYSLSQPRHFCKTCRRYWTRGGALRNIPVGGGCRRNKRTKSSNSSSATSASRASGTSSSTSSTATGGNSAASIKLPHQGHGGQLPFLASLHHPFTDGDHHYNTGASRLGFPGLSSLDPMD*	Zea mays
Zm00001eb049160_P001	MASTTGDDAVGTRKGGTGAGGTPPPTTQTQTQPPPPPEQGLRCPRCDSPNTKFCYYNNYSLSQPRYFCKTCRRYWTKGGALRNVPVGGGCRKNKRSRSAAAVAAAAAAAAAASSSRLSLNLPPEAAAAADQQAARLGFLGAHHPVASSTIDGGGPAAADYHHQQAGAAAVGMIALPRLHAPGVVGQYVPFGEWHPGTAGDVVTGGAAVSSSSSSIASSIESLSFINQDLHWKLQQQRLATMFLGAPTSAAAAAAAHADSAAHVGGAFMQMSVAESTMTMPPPPLATSWFMDSSCYALPSPTMTAHASTAAAVAAATGTCNVVNGAGAGDDDSAASNNNNNCGPGSAIQSWGDMSAFAMLP*	Zea mays
Zm00001eb105770_P001	MAGAGCATAVQRPAAAGAPAAVARTAVGAGGAVADPRAEALRCPRCDSANTKFCYYNNYSLSQPRHFCKACKRYWTRGGTLRNVPVGGGCRKNKRSSRSGGGGRNGSSSSFSSSSADSTALPLPPPPTTMGSLPSSLGLPGGASLLLGSALPGGAGDHHHLGLFQAAMQSVVSSDATAYDEMQQQQQTQLDHLLGLGYGGGAGAQIQLKPWMQEAAGAGGAPGIMDSFYAPLLSSSLVPGLEELHVKAEAAGAGDHQQKPSSRDQQSASWDWELPTPSSSNVDANVVTASDALMAAAAAASMNPAVSVSSTPSTAPTAPSSFLYWGNSGIGGAAAAWPDLANCGSSIATLF*	Zea mays
Zm00001eb062640_P002	MVFSSVPVYLDPPNWNQHQHQPQHEQLQAHHGQLPSDAGGGGGGGVDVHAHHHQLPPMPPSAPGGALMAPRRDMAAVVAASGGSTSGGGGPTGGGSPIRPGSMTERARLAKIPQPEPGLKCPRCESTNTKFCYFNNYSLSQPRHFCKTCRRYWTRGGTLRNVPVGGGCRRNKRTKSSKSNSSSAASASSAGGTSSSTSSTATGGSGSAASIMPPHQGHGGQPQFLASLHHPLVGGDHYSTGASRLGFPGLSSLDPMDYHQFGAGAGGAIGLEQWRLPQIQQFPFLSSRPDAVQPPMSGIYPFEVEGHGGEGSGFAGHMLGDPKVSGSAGLITQLASVKMEDNPTSAAMASSSPREFLGLPRNLQLWGASGNGGASGNNGGGTGNAAGGGDTIPPGSSWV…	Zea mays
Zm00001eb211700_P002	MVFSSVPVYLDPPNWSQHHHQPQQQQQQQHAQHGQLPSGGNGGGGGGMDTHAHHHHHQLPPVPPPPSGALMAPRPDMSAMVPAASGGGGPTSGGTAIRPGSMTERAKLAKIPQPEPGLKCPRCESTNTKFCYFNNYSLSQPRHFCKTCRRYWTRGGALRNVPVGGGCRRNKRTKSSKSNSSSAAASASGGAGGTSSSTSSTATGGSSSAGAIMPSHQGQLQPFLASLHHPLAGGGGGGDHYSTGASRLGFPGLSSLDPMDYHQFGAGAGAGASSAAIGLEQWRLPHIQQFPFLSGRPDPVQPTMSSIYPFDLEGHGGDAPGFPGGHMLGASKVPGSAGLITQLASVKMEDNPASAAMASSSPREFLSLPGNLQFWGGGGNNNGGASGNNGGGAGNGGGG…	Zea mays
Zm00001eb029220_P002	MVFSSLPIFLDPPNWGQMQMQMQQQSPLQCLLGSGGGSDHHHLMPPPSGLAPLPGGPADTAASGPAGGGSSTSASVQAAAGAGAGAQPRPVVSMAERARLARVPLPEPGTLRCPRCDSTNTKFCYFNNYSLSQPRHFCKACRRYWTRGGALRNVPVGGGCRRNTKRSSKKSSRGGGAGATAATSSSSTTSTSTTATTTTTTSAAMAAAEAIAGMQAQLPHLGLPPAAAAAALEASLEGYHHYLPLQMQPQFLQQAGLHGYHFADDGTGVLAADGFPRGVVASGLLAQLAAVKMEEHGSNGGGAIAAHHEQQSYWPGSTGGGGGWPVEFLSGFSSSSSGNVL*	Zea mays
Zm00001eb136460_P001	MVFSSLPIFLDPPNWGQMHMQQQQPLQCLLDGGAGSDHHHLMPPPSCLAPLRGGPADTAASAPAGGGSSTSVPTTAGAGAGAGATQPRPVVSMAERARLVRVPLPEPGTLRCPRCDSANTKFCYFNNYSLSQPRHFCKACRRYWTRGGALRNVPVGGGCRRNTKRSSKKSSRGGGAGATAATSSSSTTSTSTTATTTTTSAAMAAAEAIASMQAQLPHLGLPPAAAAAALEASLEGYHHHYLPLQMQPQFLQQAGLHGYHFADDGSGVLADGFPRGVVASGLLAQLAAVKMEEHSSNGGGAVTAHQQEQSYSYWPGSTGGGSGWPAEFLSGFSSSSSGNVL*	Zea mays
Zm00001eb189510_P001	MQEFQSIPGLAGRLFGGAAAAGLRRAQGQCGGGGASAAAAVKCPRCESTNTKFCYYNNYNLSQPRHFCKGCRRYWTKGGVLRNVPVGGGCRKAKRSSAPSTPTPTPTSAVGDAKSPRRASASSPRGSISSGSGSASPTPNGFAFSSTADVVAPPPAPIFADQAAALASLFAPPPPLPAFSFVAAQAKEETSSTPAGFAAPYSSVSEDMAPFASLDAAGMFEIGEDASAAAAYWNAGSCWTDVPDPSMMMYLLP*	Zea mays
Zm00001eb250390_P001	MRMDGRSTNGRRRKPAKALPKVGSPDDARRCPDAVVGEWGHGEGISMDRRWQPPAPTIMGLGLGKPMEEMLMAGNANLNQNPNPPPAAPSAPGAQRAGAPAAVAAAPPSAGATGGAGPERRARPQKEKALNCPRCNSTNTKFCYYNNYSLQQPRYFCKTCRRYWTEGGSLRNVPVGGGSRKNKRSSSAVSSAAAAAAASTSAAMSGTVPVGLAAKNPKLMHEGAHDLNLAFPHHNGRALQPPEFPAFPSLESSSVCNPGAAMLGNGAAGRGMGALSGLELLRSTGCYVPLQHFQLGMPAEYAAAGFSLGEFRVPPPPQSQSVFGFSLDTHGTGGVGGAGGYSAGLQESAAGRMLFPFEDLKPAVSAAGGGASNGADHHHYEHSKDQAAGDGGGASGVTG…	Zea mays
Zm00001eb355710_P002	MIFPPAFLHDSSSWNDNQHHQQHQVAAGGAGDASHELLQPSIMGGALPDGGGDGGGGQVIGGPAKPMPMAERARLARIPLPEPGLKCPRCDSANTKFCYFNNYSLSQPRHFCRACRRYWTRGGALRNVPVGGGYRRHAKRAKPKQQPAGAGAGTGIAATTAALQQAPASSAAACTATTTATTTPLPGGGSGGGLSMLPPLFRLADFDAMSLGSSGFSGISSMTGKPSSVDAYAHSVSGHAPAPGGGLLEQWRVQQMQSFPFLHAMDQGLLGPPLAMAMAPAPGSGMFQLGLVDTTTSDNGRGGGGEDGWSSTRDQPLHVMQAAAATKKRESYPAPAPRGVYGYGDHHHHHLAAAADGGGYASYSTNAAAGNNHLL*	Zea mays
Zm00001eb428830_P001	MDAAAHWQQSLGLVKPLEEMLMAASAGAANPSQGSNPNPPPLAAPLTDAGSTERRARPQKEKALNCPRCNSTNTKFCYYNNYSLQQPRYFCKTCRRYWTEGGSLRSVPVGGGSRKNKRSSSSSSSSSSSAAAASASTSSSATSSSMASTPGAASKSPELAHEGAHDDLNLAFPHHGGLHAAEFAAFPSLESSNDMCDQGGGMTSNGRGGGAGPAVGALSATELLRSSGCYMPLQMPGGDYTAAGFALGEFRTPLLPPPSSQSPLGFSLDAHGPGSSGAAAAAGYGSSAGLPQGVPGNAGRLLFPFEDLKPPVSPGGGGVGGGGASATGGAGDGNSSHDQFDHNKERGGGGGRGAGAGHDTPGFWSSMIGGSGASW*	Zea mays
Zm00001eb214170_P001	MIQELLVGAAMDQLKRVNDVNPASLPLLLHPVVSNPSPTSSRSSAQQRSTAAATSSPQGQRAEQTPLRCPRCDSSNTKFCYYNNYNLTQPRHFCKTCRRYWTKGGALRNVPIGGGCRRPRPMPTPVATKPAVSCKAVGGAPSLGLGVGLGMGMGTGAGLDGPWASSQQAAAAQAQLMALLNSARGVQGGGSMHRVLGLDAIAHLPLHVLPDAGGSNASGTVPSLWPPRMDSQLGMGPLGQHDVLSSLGRLKLPPPSSAAAASCYSDQLHAVVSSAAGRGHEYEAAAPGVTPLPCTTALASLPPAASSVSAALASATVGLDLPPVSLPASEMQYWAGPAAMSVAWPDLPTPNGVLPRETNPNLMWSCTDDAAVYPRDNTS*	Zea mays
Zm00001eb266750_P001	MIFPPAFLQDSSSWNDNQHQQQQHHHQQQGHGHLQIAVSGSGDANHELLQQPIMGGALPDGGGGGGGGGQVGGPAKPMSMAERARLARIPLPEPGLKCPRCDSTNTKFCYFNNYSLTQPRHFCRACRRYWTRGGALRNVPVGGGYRRHAKRAKPKQQQQQHAAAGTGAATGAMQQPPAGSMASSAAACTATTTMTTNALHAGPGGGMLPMLPPLLRLADFDAMSLGSSFSGISSMGKPGSIGAACYPHSVGGLEQWRVQQMQSFPFLHAMDQGPLGPPLAMAMAAPGGMFQLGLDTTSDNSRGGGGGGEDGSSAGEALHMMQATKRESYPAAPRAMYGDQQHNHLAAAGGYTSYSTNAAAGNHLL*	Zea mays
Zm00001eb058480_P001	MIQELLGGAAMDQLKSVNESLPLLLHSVISNPSPTSSSSTSSRSSAQQHQQQRSTSATSSPQAGQQQQQQGQGQGAEQTPLRCPRCNSSNTKFCYYNNYNLTQPRHFCKTCRRYWTKGGALRNVPIGGGCRKPRPMPTPVTKPAVSCKAVGGAQSLGLGVGLGMGAGPGPWASSQQAAAAQLMALLNSARSVQGGGGGNMHRLLGLDAVAHLPLHVLPGAGNNAGGTAPSFWPQAAPRVIPAPPHMDSQLGMGPLGQHDVLSSLGLKLPPPSPSPAASYYSDQLHAVVSSAAGRGHEYETAACATSLPCTTALTSLPPAASSVSAALASAATVGLDLPLVSLSAPEMQYWAGPAAMSVAWPDLPTPNGAFP*	Zea mays
Zm00001eb073750_P002	MVMCSRSNSGSSSTTETHNPTRAQAAKGLGLVKPMEEMLMAANAGAANPSQSSNPNPPAPAPSLAPGGLLGGGAPAPLAGAGSTERRARPQKEKALNCPRCNSTNTKFCYYNNYSLQQPRYFCKTCRRYWTEGGSLRNVPVGGGSRKNKRSSSSASASASTSGSVTSSSMASTAGAGSKNPKLAHEGAHDLNLAFPHHGGLHAPEFAAFPSLESSNVCNPGGGMTSNGRGGGAGPAVGALSAMELLRSSGCYMPLQMPMPMAMPGDYTAAGFALGEYRTPPPPPSQSVLGFSLDAHGPGSGATAAGYGSSAGLQGVPENAGRLLFPFEDLKPPVGSEGGGGATGGASDGNSSHTQFDHNNKEQGGGGTGAGHDTPGFWSGMIGGSGASW*	Zea mays
Zm00001eb187120_P004	MDAAQWHQGPLGLGKPMEEMLMAGNAANPNPPPAAAPSAPGAQTQRGGGAPPPAAGAAAPRAGATGGAAPAGTERRPRPQKEKALNCPRCNSTNTKFCYYNNYSLQQPRYFCKTCRRYWTEGGSLRNVPVGGGSRKNKRSSSSAASSTSAAMSGTVSVKNPKLVHEGAHHDLNLAFPHHNNGRALQPPEFPSSFPSLESSSVCYPGPAMLGNGAAGRGMGALSAMELLRSTGCYVPLQHVQLGMPAEYAAPAGFTLGEFRIPPPPPPQSQSVLGFSLDTHGTGGYSAGGLQESAVGRMLFPFEDLKPAVTTAGGGASNDGADHRQNDHRKDQAAGDGSSVTGGHETPGFWSNSLIGNGSSNGGGGPW*	Zea mays
Zm00001eb219030_P001	MASQAQAARLQPPTMAPFAPLPHNACKHDAVRHHLNTMAATWCGSTNNNVTATGAMAAATSGSTSNSNAAPGGGATDMAAYLQQLQDAAAAKSSGGGGATRGEQCPRCASHDTKFCYYNNYNTSQPRHFCRACRRYWTLGGSLRNVPIGGSTRKRPRLAHPHPQQHARRAPAAHVFGLGLGIGGVAPPPPPPMMLPSSSTSSPPSQGQGGGGLLGSLFALGAAGPLLEGRGAGSSFDFDFDLGLGLPTGPLHLGAGEAAAAQMQGLGLRGGGPAAGSSAFLWPAGAGMLVDNDSVDTWKLPGTSAGSMWPDFSSLAAAAPQTGGLMHGGAHAHLM*	Zea mays
Zm00001eb033670_P001	MQEASSAAAGAEPGRRAAQHQFAGVDLRRPKGYAPPAPAVSEGDPCPRCASRDTKFCYYNNYNTSQPRHFCKGCRRYWTKGGTLRNVPVGGGTRKKPSLSSSSSSSYAAAADADRQPKKKPASKKRRVVAPAPELAAAADPGKTAPTTTTTTTTTSEITTETGALEDSDSLAHLLLQPGTEDAEAVALGLGLSDFPSAGKAVLDDEDSFVWPAASFDMGACWAGAGFADPDPACIFLNLP*	Zea mays
Zm00001eb101420_P001	MQEEPGRRPVPPFAGVDLRRPKGYPVAVAKEEERPAPGGDPCPRCGSRDTKFCYYNNYNTSQPRHLCKSCRRYWTKGGSLRNVPVGGGTRKSSSSSSSSSSSATTTSTSPGAAPKATKRSKNSKRRRVAPAPDPAAPGTDASTADVASTAPSAATVTASEKPSATEHAAAAVATEKPPAALPVSVGAFADTSPAPDAGSGGVRELLPHPSRFEWPSGCDLGPPYWGWGTSVFADTDPALFLNLP*	Zea mays
Zm00001eb030450_P001	MEAPLHQFPFPVPPPPQPQDALLQQAVAARALMMAGKRAPLQATAAAGREQCPRCASRDTKFCYYNNYNTAQPRHFCRACRRYWTLGGSLRNVPVGGSTRKRQRPARPTRAMAAAAATAATQTATTTACSPFAVSPATMLIQGAAGGGLLVSSLLLGSASASPLLALGTAPLLEGRLGFDLGLGDAAALAAADGTPGDLAHHHQPLTLGAGPLPWPAATILEGDRVETTTWKASADVFPFPPAAALWQELAPAVEAGGLHHGAPHLLL*	Zea mays
Zm00001eb066100_P001	MAPAVSILSATASAKRKRPATSDADELPHDDSSAPHQQVQGQGQQPRQQQQLECPRCRSTNTKFCYYNNYSTAQPRHFCRACRRYWTHGGTLRDVPVGGASRRAATGGGGGKRRRVSAEPSSPPPSVADACLPSAFPFLSDGSFFPQLDLVGGVALAPPAFSSSWQSVLVPDLYDGLAPWDDGATAAAWGDIGGLDLSWTLPGN*	Zea mays
Zm00001eb315950_P001	MQEPGRRPVPPFAGVDLRRPRGYPAPAAKEAEEEPAPAPAPGGDPCPRCGSRDTKFCYYNNYNTSQPRHFCKSCRRYWTKGGSLRNVPVGGGTRKSGSSSSASASATPTSTGAAPKSPRSSKNSKRRRVGPAPAPDPAPATA	Zea mays
Zm00001eb048370_P001	MVAECHGGGGAAAGGGDFLIKLFGMTIPVPECGDAKDLQQSKSNRWTEQDQDSHGLETAPAPAHTDTSDPSPQPEVVDAEDPTETQQRPCNGDGDGDAAGQREKLKKPDKVLPCPRCNSMDTKFCYFNNYNVNQPRHFCKNCQRYWTAGGAMRNVPVGAGRRKNKNAAASHFFQRVRATNATVLSFGGHGGAPPAARLDLDLAEQLSHQLAPVRSAGDAGRPCSEGSSSRDGNGSRSSVDEAAANADDGSVQQHPGPASMNSSGATVWPPYSCAPAPAAYFPQGIAIPIYPAAPAYWGCMVPGAWSLPWPVQHPSSSSSPTTTSAPSVVSSSGAADDSSSHALGKRPRDREGDDGRNGGNAKVWAPKSIRIDDVDEVARSSIWSLVGIKGDQTKQQDAA…	Zea mays
Zm00001eb051380_P001	MAGQVMEAQACRLQPPTMAPFAPLPHQYNNTCKHLNTTMAATSGNNNSNGSTATAAGGAAADGMAAYLQHLQQAGAEAAAKSGGGGGAARGEQCPRCASRDTKFCYYNNYNTSQPRHFCRACRRYWTLGGSLRNVPVGGSTRKRPRLAHHHQHARLAPPAPHVFGLTPMMPPPLQPSSSTSSSQGQGQGQGQSGGLLGSLFALGAAGAGPPLLEGRGAGSSFDFDLGLGLPTGALHLGAAGQMQGLGLMGGGGASAAGSSSFLWPAAGLLVDNDSVDTWKMPGAAAGSMWPDFSFPAAAAPQTAGLLHGGGHLM*	Zea mays
Zm00001eb005380_P001	MGEGRAGDGLIKLFGKTIPVPETAAVGEAAKDMQQSGGSGSGTTDPKGQENNVQDSTGSPPQQEVADTEDSSADKQQGEAGNPKEKLKKPDKILPCPRCNSMDTKFCYYNNYNINQPRHFCKNCQRYWTAGGAMRNVPVGAGRRKSKSASATSHFLQRVRAGLPVDPLVCAAAKTNGTVLSFGSAMSSLDLTEQMKQLKEKLVPIAGDERSVGSRTQGPSAKAEDPDRKENVTADKSARVVQHPCMTNGVAMWPFSCAPPVPASACYGPGSIAIPFYPAAAAAAAYWGCMVPGAWSGAWPPHSGQSETGSSITSASPAASTKSNICFTPGKHPRDRDEEGGAKGNGKVWVPKTIRIDDVDEVARSSILSLIGIGGDKAGKDGGRGCKLARVFEQNEEAA…	Zea mays
Zm00001eb128310_P001	MSDQKDPGIKLFGRVIPWGPETAPGTTEVEDPPQDELQPRAPEVAAAVDEDQHNEKEEKNANEMVVMPQEKGKETKVDTPQQEKGNEMEVDAPQKEHDDEMKIDAQQEEKDEQMEAVASPTHGYIEPANLPPSESEHKKGDEGPMDSAEDKAASDAKGQNEKTSNEESGQDRALNKKPDKILPCPRCNSMDTKFCYYNNYNVNQPRHFCKNCQRYWTAGGTMRNVPVGAGRRKSKNASLHYRQLLMAPDCMLGPRVDISKPVLPEGLASSPPAPTQPASRNGTVLKFGHEVPFCESMVSALNIDEQNGNSPGGPTARGENREDNNNPGSGTPPYNGVPETMAPVVGKNGAPVHCNGVAPVPQYYLGTPFMYPWNVGWSNVPVMVPGKSMPEPAPAPESC…	Zea mays
Zm00001eb152630_P001	MLSHVEMAPGGFKLFGKVITQCAESAPPAPPEAAAAASRATAFARERDDPDERDQPMVKREAAASDHDFAAVDKHHQHSGGSGGPGPGPDESDDSKGQQQQQHHPRPRHHQHHHQQQQDTVEARAAAAASSAPPLPCPRCRSRNTKFCYFNNYNVNQPRHFCKDCHRYWTAGGALRNVPVGAGRRKNRPLGPVVAGAVPVPVPVPAHHHHHHLHPAAAAAAAAAGFVLGFPGQ	Zea mays
Zm00001eb128930_P002	MAAPGGLDQDCAQDAAIKLFGRSIPVLHSSVFAATAAAASEVSTKLSNDVRSNDGMPCLPNMSLIVKTNPFPSKSNMKNGLQAISSQHGKMEADSNSEEAKNSLQAIISQPGKRYDSKSEEAKTESGGSGQEKVLKKPDKILPCPRCNSMETKFCYFNNYNVNQPRHFCRNCKRYWTAGGTMRNVPVGSGRRRNKDPSHHHHFTKVCDYTIATNGDVSDATQRQSVAAKPCLLQGSGKQNETACKSVSPVSNIKEQNNADLISLVSGDNKEEKSCASSAVVSGSSENWMPENTVKKEEDNTSAYGNGVKVPDHKMQPHHAGPVSVFSRNPAAVMATNQCSEDGIHTPGNGTVSPLSLPPLPMVPTPGICAPAVPFPFPLVPAFVSCIPGWPSGLWGAPW…	Zea mays
Zm00001eb223240_P001	MVAECQGGGDFLIKLFGKTIPVPEPEPESGDAKDLQQSSSNWTEIVDADDDPKKHSDGDAARQREKLREPDKVLPCPRCNSADTKFCYFNNYNAKQPRHFCKRCQRYWTAGGAMRNVPVGAGRRKNKNAAASHSHLLHRTTTTANGAMLSFAPPGPGLACLCLDLAAQFGHLAPVRDAAGTPSRPCTCSEGSTDRDGTSSVVDESAASGDGPVQLHHHPASVNTGWPPYSSPPPAAPYFSPGISIPVYPAAPGYWGCMVPGAWSLPWPVQPQPPSSRSQGQGLSSSSSPPPPTTTTIGTPSVSSSSGAADFDSHALGLGLGKHPRDRDGDDGRKRNGSAHGSGSAKVWAPKTIRIDDVDEVARSSIWSLVGVRGDREQQGAAAQVTSSGQCSSPGACRP…	Zea mays
Zm00001eb433840_P001	MAPAASILSVTAVAGSKRPAASDAELPLLDLDSSSLHQQQGDKAGRKGQDQDHHQQQQLECPRCRSTNTKFCYYNNYSTAQPRHFCRACRRYWTHGGTLRDVPVGGASRRAGGGGKRRRVSSAETSSSSPPVPASLADACLSDLPSVFPFLSDGSFFPQLDLGAVVLAPPAFSSSWRSVAPDFYDGLAPWGDIAGLDLSWTPPGSASRSPS*	Zea mays
Zm00001eb292790_P001	MLPPHVEMPTTRAAGIKLFGKVITTHYQQQQQPPQPVRHAGAAPASSGRGSGGGPGPDLLEEVARARAAAAEARLPCPRCLSRDTKFCYFNNYNVNQPRHFCRACHRYWTAGGAIRNVPVGSGRRKNRPVLLPPPPPPPHAATATTTGSSATISADDSNDRRRSASGSPPPVFTSAFTAPYYLGSPAQFATSSPAYAAGAAGPPGTAGQCLWLVAATTTTDRSAATETALF*	Zea mays
Zm00001eb353140_P001	MLPHVEMPVPGRAAAACTGAAGIKLFGKVITTPPHHAGAAPPRLQQAAAASGRGSADLLEEVARARAAAAEVRLPCPRCLSRDTKFCYFNNYNVNQPRHFCRACHRYWTAGGAIRNVPIGSGRRKNRPVLLPPPAPHAVTATDNSRRSGAGSPPVFGSVFTAPYQQLGAPTQFTTSPAYAATAPLGTTGQCLWLVATADHRSVASGRAFDLI*	Zea mays
Zm00001eb331000_P001	MELAGAASPHPPPESHVAPPRPPPQPPEEDLCEDRGDMSVTGEKPCTHRESDVGQTNSCSLNNSSECENHTPSNDEISEPESNLEMAKTDQGGDVPSGEKVLKKPDKILPCPRCNSMDTKFCYYNNYNIKQPRHFCKSCQRYWTAGGSMRNIPVGAGRRKSKSSSASCRSVLIPVPGSSSVANPGGEASLFPLSVKANQAAVSFGPDSPLCTSMASVLKIGGGGEQVKSCSPASAAAQPRNGETQTQTCAPSSAATTPSDGPGNGLQKGAESAHQNQNQNQNGIIGHSNGVTPVHPIPFFPGPPFVYPWSPAWNGIPAMAAAVCAAPATAEAAISSEHGTASSTVQWNVPPAIVPVLPPGFCGPIPVPVIPPPSVWPLITPWPNAAWSAPWLGPSASVP…	Zea mays
Zm00001eb370600_P001	MVSHVEMGLAAGGFKLFGKVITQCAESAPPASLVARERDDPDERDQPVVKREAAAASDSDSAVVLVDKQRRSGGPAESEDSKGQHHPRPRQPQQQDTAEARAAASAPPLPCPRCRSRNTKFCYFNNYNVNQPRHFCKDCHRYWTAGGALRNVPVGAGRRKNRPLGAAPIPLAVSVPAQHLQHPQHPAAAAGHGLGLPGQHPSCPTSPSPAYAGRWPVCPDRRF*	Zea mays
Zm00001eb044660_P002	MPSSFLTSSSSSASSHLSYLIPARAAPPPPFAMGQGYGATSGGGVANATSAAAAPPPPRQGASRNAGAGHPPLPRPPPRQCPRCRSANTKFCYYNNYSREQPRYLCKACRRHWTEGGTLRDVPVGGGRKNRRGAKGGAAAKGSASAAAAAPAQQGGNVLGADTFPGDLLRQLVQFQPDAAVGGGGYAIDLSAWHQMVAATAPPPPPPGTGGDVSSLGLGAAGAGAGAEANCVALQYWSEDGMPGLDGAC*	Zea mays
Zm00001eb417670_P001	MAGQAQATRLQPPTMASFVPLLHNACKHDVRHHLNTMPATWSGSTTNNVSATGAMAAATFGSTSNSNAAPSGATDMASYLQQLQDIAAAKSSGGGGAARGEQCPRCASHDTKFCYYNTSQPRHFYRACRRYWTLGGSLRNVPIGGSTRKRPRLVHPQQHARRATAARRRRR*	Zea mays
Zm00001eb157100_P001	MAANLPDADAAGFKLFGKVIQPPDAQKRGADEGDDPTPQTALPPPPPPPPPPPPQQAPAAGGPGAEPLPCPRCGSRETKFCYFNNYNVRQPRHLCRACRRYWTAGGALRRVASASPGRRRPRPTARSAPVAAAASSAPAAAEEVGGPR*	Zea mays

## Sheet: URL
Species	URLs	Publicly Available	Genome Version
Ceratopteris thalictroides	https://phytozome-prod.jgi.doe.gov/info/Crichardii_v2_1	Yes	Ceratopteris richardii v2.1
Selaginella tamariscina	https://phytozome-next.jgi.doe.gov/info/Smoellendorffii_v1_0	Yes	Smoellendorffii_91_v1.0
Diphasiastrum complanatum	https://phytozome-next.jgi.doe.gov/info/Dcomplanatum_v3_1	Yes	Dcomplanatum_723_v3.1
Cycas revoluta Thunb	https://db.cngb.org/data_resources/project/CNP0001756/	Yes	Cycad genome project（ID CNP0001756）
Thuja plicata	https://phytozome-next.jgi.doe.gov/info/Tplicata_v3_1	Yes	Thuja plicata v3.1
Ginkgo biloba	https://ginkgo.zju.edu.cn/genome/ftp/	Yes	Ginkgo_biloba（Version-2021）
Amborella trichopoda	https://phytozome-next.jgi.doe.gov/info/Atrichopoda_v1_0	Yes	Atrichopoda_291_v1.0
Solanum lycopersicum	https://phytozome-next.jgi.doe.gov/info/Slycopersicum_ITAG5_0	Yes	Solanum lycopersicum ITAG5.0
Arabidopsis thaliana	https://www.arabidopsis.org/download/list?dir=Genes	Yes	TAIR10
Zea mays	https://phytozome-next.jgi.doe.gov/info/Zmays_Zm_B73_REFERENCE_NAM_5_0_55	Yes	Zea mays Zm-B73-REFERENCE-NAM-5.0.55
Triticum aestivum	https://phytozome-next.jgi.doe.gov/info/Taestivumcv_ChineseSpring_v2_1	Yes	Triticum aestivum cv. Chinese Spring v2.1
