# Supplementary material for: Evolutionary analysis of the Dof family in plants and identification of its members in tobacco
Source: Front Plant Sci. 2026 Apr 28;17:1809808. doi: 10.3389/fpls.2026.1809808 (PMC13161181; doi:10.3389/fpls.2026.1809808)
Supplement: Supplementary file 2 [file Table2.xlsx]

## Sheet: Sheet1
Supplementary Table 2 Primers were used for the analysis of gene expression and the construction of vectors
Notes	Gene ID	Primer sequences (5'-3')
RT-qPCR	qPCR-Nta12g03100-F	CCAGCTCCTTGCCTCCAC
	qPCR-Nta12g03100-R	TCCAAGGAGGCACACTGC
	qPCR-Nta19g19700-F	GGAACGTACCGTGGCTAT
	qPCR-Nta19g19700-R	GAACCGAATCAATCTTCTCAT
	NtActin-F	CATTGGCGCTGAGAGATTCC
	NtActin-R	GCAGCTTCCATTCCGATCA
TRV	TRV2-Nta12g03100-F	GTAAGGTTACCGAATTCGTCAACCATCGCGAACAG
	TRV2-Nta12g03100-R	GCGTGAGCTCGGTACCTTTAGGGACCAAAATAGA
	TRV2-Nta19g19700-F	GTAAGGTTACCGAATTCGATTTGAAAATTTTTCA
	TRV2-Nta19g19700-R	GCGTGAGCTCGGTACCCGGGAATGTTTTCCTAAT
