# Supplementary material for: Evolutionary analysis of the Dof family in plants and identification of its members in tobacco
Source: Front Plant Sci. 2026 Apr 28;17:1809808. doi: 10.3389/fpls.2026.1809808 (PMC13161181; doi:10.3389/fpls.2026.1809808)
Supplement: Supplementary file 3 [file Table3.xlsx]

## Sheet: data
Supplementary Table 3 The data of functionally Characterized Arabidopsis Dof Family Members
Protein Name	BAC Locus	functionality	source
AtDof1.1	At1g07640	hormone response（JA）	Identification of genes of the plant-specific transcription-factor families cooperatively regulated by ethylene and jasmonate in Arabidopsis thaliana.
AtDof1.2	At1g21340	not available
AtDof1.3	At1g26790	Regulation of growth and development	Clock-Controlled and Cold-Induced CYCLING DOF FACTOR6 Alters Growth and Development in Arabidopsis
AtDof1.4	At1g28310	not available
AtDof1.5	At1g29160	Regulation of growth and development	The Dof transcription factor COG1 is a key regulator of plant biomass by promoting photosynthesis and starch accumulation、PRX2 and PRX25, peroxidases regulated by COG1, are involved in seed longevity in Arabidopsis
AtDof1.6	At1g47655	not available
AtDof1.7	At1g51700	Gene expression under nutrient stress、signaling	Dof1.7 and NIGT1 transcription factors mediate multilayered transcriptional regulation for different expression patterns of NITRATE TRANSPORTER2 genes under nitrogen deficiency stress、Endogenous Arabidopsis messenger RNAs transported to distant tissues
AtDof1.8	At1g64620	Regulation of growth and development	Plant-specific Dof transcription factors VASCULAR-RELATED DOF1 and VASCULAR-RELATED DOF2 regulate vascular cell differentiation and lignin biosynthesis in Arabidopsis
AtDof1.9	At1g65940	not available
AtDof1.10	At1g69570	Regulation of growth and development	NAC transcription factor ATAF1 negatively modulates the PIF-regulated hypocotyl elongation under a short-day photoperiod、The photoperiodic response of hypocotyl elongation involves regulation of CDF1 and CDF5 activity
AtDof2.1	At2g28510	hormone response（MeJA）、Regulation of growth and development	A Jasmonate-activated MYC2-Dof2.1-MYC2 Transcriptional Loop Promotes Leaf Senescence in Arabidopsis
AtDof2.2	At2g28810	not available
AtDof2.3	At2g34140	Regulation of growth and development	A coherent feed-forward loop in the Arabidopsis root stem cell organizer regulates auxin biosynthesis and columella stem cell maintenance
AtDof2.4	At2g37590	Regulation of growth and development	Mobile PEAR transcription factors integrate positional cues to prime cambial growth
AtDof2.5	At2g46590	hormone response（GA）、Regulation of growth and development	DOF AFFECTING GERMINATION 2 is a positive regulator of light-mediated seed germination and is repressed by DOF AFFECTING GERMINATION 1、Seed Dormancy and Germination
AtDof3.1	At3g21270	Regulation of growth and development	Expression of DOF genes identifies early stages of vascular development in Arabidopsis leaves
AtDof3.2	At3g45610	Regulation of growth and development	Cell-wall damage activates DOF transcription factors to promote wound healing and tissue regeneration in Arabidopsis thaliana、Mobile PEAR transcription factors integrate positional cues to prime cambial growth
AtDof3.3	At3g47500	stress response	The Arabidopsis Transcription Factor CDF3 Is Involved in Nitrogen Responses and Improves Nitrogen Use Efficiency in Tomato、Ectopic Expression of CDF3 Genes in Tomato Enhances Biomass Production and Yield under Salinity Stress Conditions
AtDof3.4	At3g50410	Regulation of growth and development	DOF Transcription Factor OBP1 is Involved in Cell Cycle Regulation in Arabidopsis thaliana.、Unraveling transcriptional control in Arabidopsis using cis-regulatory elements and coexpression networks.
AtDof3.5	At3g52440	not available
AtDof3.6	At3g55370	hormone response（SA）、Regulation of growth and development	Target genes for OBP3, a Dof transcription factor, include novel basic helix-loop-helix domain proteins inducible by salicylic acid.、The transcription factor Dof3.6/OBP3 regulates iron homeostasis in Arabidopsis
AtDof3.7	At3g61850	Regulation of growth and development（Seed）	A DOF transcriptional repressor-gibberellin feedback loop plays a crucial role in modulating light-independent seed germination、A redundant transcription factor network steers spatiotemporal Arabidopsis triterpene synthesis
AtDof4.1	At4g00940	Regulation of growth and development（Seed）	Transcription Factor DOF4.1 Regulates Seed Longevity in Arabidopsis via Seed Permeability and Modulation of Seed Storage Protein Accumulation
AtDof4.2	At4g21030	Regulation of growth and development	Transcription factor AtDOF4.2 regulates shoot branching and seed coat formation in Arabidopsis、Transcription factor AtDOF4;2 affects phenylpropanoid metabolism in Arabidopsis thaliana
AtDof4.3	At4g21040	not available
AtDof4.4	At4g21050	Regulation of growth and development	Transcription factor AtDOF4.2 regulates shoot branching and seed coat formation in Arabidopsis
AtDof4.5	At4g21080	not available
AtDof4.6	At4g24060	stress response、Regulation of growth and development	The transcription factors DOF4.6 and XND1 jointly regulate root hydraulics and drought responses in Arabidopsis、Plant-specific Dof transcription factors VASCULAR-RELATED DOF1 and VASCULAR-RELATED DOF2 regulate vascular cell differentiation and lignin biosynthesis in Arabidopsis
AtDof4.7	At4g38000	Regulation of growth and development	Overexpression of AtDOF4.7, an Arabidopsis DOF family transcription factor, induces floral organ abscission deficiency in Arabidopsis
AtDof5.1	At5g02460	Regulation of growth and development	Mobile PEAR transcription factors integrate positional cues to prime cambial growth
AtDof5.2	At5g39660	Regulation of growth and development	PIF4 enhances DNA binding of CDF2 to co-regulate target gene expression and promote Arabidopsis hypocotyl cell elongation、The Roles of Arabidopsis CDF2 in Transcriptional and Posttranscriptional Regulation of Primary MicroRNAs
AtDof5.3	At5g60200	Regulation of growth and development	TARGET OF MONOPTEROS (TMO)?A key type of Transcription Factors Orchestrating Plant Development and Environmental Response、Cell-wall damage activates DOF transcription factors to promote wound healing and tissue regeneration in Arabidopsis thaliana
AtDof5.4	At5g60850	hormone response（ABA）、Regulation of growth and development	ABA suppresses root hair growth via OBP4 transcriptional-regulator repression of the RSL2 promoter、AtDOF5.4/OBP4, a DOF Transcription Factor Gene that Negatively Regulates Cell Cycle Progression and Cell Expansion in Arabidopsis thaliana
AtDof5.5	At5g62430	Regulation of growth and development	The photoperiodic response of hypocotyl elongation involves regulation of CDF1 and CDF5 activity、Structural insights into CDF1 accumulation on the CONSTANS promoter via a plant-specific DNA-binding domain
AtDof5.6	At5g62940	Regulation of growth and development	Dof5.6/HCA2, a Dof Transcription Factor Gene, Regulates Interfascicular Cambium Formation and Vascular Tissue Development in Arabidopsis
AtDof5.7	At5g65590	Regulation of growth and development	A Dof Transcription Factor, SCAP1, Is Essential for the Development of Functional Stomata in Arabidopsis、Two independent cis-acting elements are required for the guard cell-specific expression of SCAP1, which is essential for late stomatal development.
AtDof5.8	At5g66940	stress response	ATDOF5.8 protein is the upstream regulator of ANAC069 and is responsive to abiotic stress
		*The vast majority are related to the regulation of growth and development, and fewer on stress response.
		*Involves growth and development mainly including seed germination and dormancy, and the vascular system.
		*Involves growth and development mostly related to cell division.
		*Partially involves responding to the photoperiod.

## Sheet: Conclusion
	count
Hormone response	5
Not available	8
Stress response	3
Regulation of growth and development	25
Signaling	1
