# Supplementary material for: Evolutionary analysis of the Dof family in plants and identification of its members in tobacco
Source: Front Plant Sci. 2026 Apr 28;17:1809808. doi: 10.3389/fpls.2026.1809808 (PMC13161181; doi:10.3389/fpls.2026.1809808)
Supplement: Supplementary file 4 [file Table4.xlsx]

## Sheet: protein data
Supplementary Table 4 The data of NtDof BLAST results and prediction of protein physicochemical properties.
name	Gene Symbol	Number of Amino Acid	Molecular Weight	Theoretical pI	Instability Index	Aliphatic Index	Grand Average of Hydropathicity
Nta01g10040.1	NtDof1	273	29818.1	9.14	39.6	57.55	-0.672
Nta02g23240.1	NtDof2	272	29487.8	9.22	45.27	57.43	-0.618
Nta03g10530.1	NtDof3	469	51476.7	5.16	62.97	56.16	-0.854
Nta03g12670.1	NtDof4	245	25958.9	8.65	43.65	52.57	-0.488
Nta03g12810.1	NtDof5	298	31939.4	9.05	51.25	62.62	-0.498
Nta03g25670.1	NtDof6	170	18885.2	8.63	45.64	53.41	-0.783
Nta03g26810.1	NtDof7	383	42107.2	6.89	56.39	57.55	-0.791
Nta03g26820.1	NtDof8	281	30064.1	9.78	73.45	38.22	-0.819
Nta03g28000.1	NtDof9	284	32154.9	6.23	53.9	58.98	-0.741
Nta03g32610.1	NtDof10	464	50902.8	5.79	54.17	56.79	-0.73
Nta04g03470.1	NtDof11	213	23684.4	5.32	48.03	70	-0.595
Nta04g10190.1	NtDof12	470	51561.9	5.27	62.52	53.13	-0.822
Nta04g12400.1	NtDof13	245	26015.1	8.6	45.17	54.94	-0.459
Nta04g12650.1	NtDof14	292	31219.7	9.11	49.31	64.21	-0.489
Nta04g18190.1	NtDof15	464	50773.7	6.18	50.6	58.49	-0.706
Nta04g22780.1	NtDof16	284	32343.3	6.6	50.98	61.73	-0.766
Nta04g24020.1	NtDof17	283	30389.3	9.78	68.73	38.98	-0.867
Nta04g24030.1	NtDof18	385	42325.5	7.7	52.41	55.74	-0.805
Nta04g25030.1	NtDof19	159	17552.7	8.63	46.83	50.38	-0.737
Nta05g16380.1	NtDof20	114	12686	5.86	33.51	46.23	-0.936
Nta05g22030.1	NtDof21	325	35820.9	6.18	36.76	60.92	-0.54
Nta05g31410.1	NtDof22	492	53659.9	6.06	49.38	54.7	-0.81
Nta06g14610.1	NtDof23	115	12731	5.86	34.49	47.57	-0.883
Nta06g20060.1	NtDof24	328	36287.4	6.34	41.94	60.03	-0.571
Nta06g23370.1	NtDof25	493	53659.8	5.73	48.28	53.23	-0.823
Nta06g28730.1	NtDof26	220	24178.4	8.9	39.57	43.45	-1.03
Nta07g09310.1	NtDof27	460	50454.9	6.1	43.87	56.7	-0.759
Nta07g13300.1	NtDof28	285	31977.3	4.55	51.01	60.25	-0.664
Nta07g22820.1	NtDof29	231	23974.4	5.74	51.07	51.9	-0.559
Nta08g07470.1	NtDof30	462	50896.5	6.64	44.04	56.67	-0.788
Nta08g12830.1	NtDof31	286	32140.3	4.51	46.26	58.71	-0.662
Nta08g19980.1	NtDof32	230	23770.2	6.72	51.6	52.13	-0.543
Nta09g22030.1	NtDof33	292	32574.3	9.77	49.14	50.75	-0.8
Nta10g18610.1	NtDof34	299	33290.9	9.6	48.61	49.6	-0.825
Nta11g03740.1	NtDof35	322	35108.3	5.75	50.14	46.71	-0.81
Nta11g04240.1	NtDof36	487	53988.8	5.52	56.35	53.9	-0.887
Nta11g15300.1	NtDof37	313	33691.2	9.26	48.79	54.28	-0.7
Nta11g15910.1	NtDof38	289	32155.6	8.75	65.13	49.58	-0.869
Nta11g18960.1	NtDof39	286	31656.2	6.58	37.77	54.51	-0.637
Nta12g03100.1	NtDof40	490	54203.8	5.36	59.86	51.39	-0.919
Nta12g03550.1	NtDof41	325	35362.7	6.07	50.24	47.78	-0.78
Nta12g09690.1	NtDof42	169	18535.2	4.92	55.61	49.7	-0.758
Nta12g15080.1	NtDof43	300	33230.7	7.62	60.51	49.03	-0.821
Nta12g15590.1	NtDof44	317	34324.8	9.24	47.8	53.91	-0.72
Nta12g17480.1	NtDof45	290	32077.6	6.65	35.06	51.45	-0.676
Nta13g02920.1	NtDof46	294	31964.5	9.24	46.25	56.73	-0.624
Nta13g04950.1	NtDof47	247	27700.9	6.93	41.72	52.96	-0.722
Nta13g04960.1	NtDof48	285	32186.6	8.07	52.46	45.54	-0.972
Nta14g03350.1	NtDof49	272	29757.3	9.14	49.58	56.65	-0.619
Nta14g04450.1	NtDof50	274	30918.6	7.09	58.37	52.74	-0.74
Nta14g04460.1	NtDof51	293	32923.4	7.57	59.99	51.6	-0.888
Nta15g00590.1	NtDof52	317	34631.9	8.47	49.32	54.73	-0.846
Nta15g22910.1	NtDof53	276	30319.5	9.06	42.57	53.37	-0.726
Nta15g24390.1	NtDof54	244	27795.1	6.17	54.78	63.52	-0.794
Nta16g00640.2	NtDof55	351	38739.9	9.24	48.5	55.3	-0.837
Nta16g19730.1	NtDof56	276	30352.5	9	45.93	52.28	-0.745
Nta16g20810.1	NtDof57	243	27376.6	5.88	61.2	64.16	-0.73
Nta17g03890.1	NtDof58	394	41775.9	9.53	53.39	53.05	-0.644
Nta17g09550.1	NtDof59	321	35608.2	5.86	46.79	60.75	-0.714
Nta18g03760.1	NtDof60	388	41346.5	9.5	56.63	51.6	-0.67
Nta18g09140.1	NtDof61	314	35017.6	5.83	46.11	65.19	-0.682
Nta19g03240.1	NtDof62	262	29040.8	7.63	54.26	53.21	-0.785
Nta19g19700.1	NtDof63	380	42205.6	6.35	43.55	54.95	-0.833
Nta20g03810.1	NtDof64	196	21712	9.54	62.98	50.82	-0.848
Nta20g07010.1	NtDof65	357	38612.8	9.58	52.25	53.61	-0.608
Nta20g11110.1	NtDof66	499	54722	5.68	52.28	55.15	-0.861
Nta20g17110.1	NtDof67	401	44563.5	7	44.75	59.33	-0.761
Nta21g02330.1	NtDof68	289	32314	9.13	47.25	65.43	-0.713
Nta22g01950.1	NtDof69	173	19667	8.19	54.82	57.51	-0.882
Nta22g02250.1	NtDof70	264	30023.4	8.76	47.9	65.34	-0.836
Nta23g00260.1	NtDof71	249	27734.9	6.16	42.49	62.21	-0.649
Nta23g17830.1	NtDof72	269	29522.1	9.32	79.4	61	-0.596
Nta23g19770.1	NtDof73	355	38306.3	9.53	55.53	52.28	-0.612
Nta24g00270.1	NtDof74	252	28011	5.49	36.15	59.52	-0.727
Nta24g19370.1	NtDof75	296	32313.5	6.65	57.13	48.45	-0.725
