# Supplementary material for: Evolutionary analysis of the Dof family in plants and identification of its members in tobacco
Source: Front Plant Sci. 2026 Apr 28;17:1809808. doi: 10.3389/fpls.2026.1809808 (PMC13161181; doi:10.3389/fpls.2026.1809808)
Supplement: Supplementary file 5 [file Table5.xlsx]

## Sheet: Sheet1
Supplementary Table 5 The eight motifs nucleotide sequences of the structure of NtDof.
Motif	Multilevel consensus sequence
motif 1	CPRCBSTNTKFCYYNNYSLSQPRHFCK
motif 2	CRRYWTKGGTLRNVPVGGGCRKNKRSSSS
motif 3	ERSVLVPKTLRIDDPDEAAKSSIWSTLGIKYDSVDSVGGFK
motif 4	NGFHHPMLKPNGTVLAFGSDKPLCESMASVLNJAEKKMPNV
motif 5	NRPPDLVMKNFNGFPPPVPCFPGAPWPYPWNAAPFTSAVPP
motif 6	GGGAGSIRPGSMVDRARLAKIPMPEAVLK
motif 7	DERBHESEASPVLQANPAALSRSLNFQES
motif 8	MGFSSIPVYLDPPNWQQ
