# Supplementary material for: Evolutionary analysis of the Dof family in plants and identification of its members in tobacco
Source: Front Plant Sci. 2026 Apr 28;17:1809808. doi: 10.3389/fpls.2026.1809808 (PMC13161181; doi:10.3389/fpls.2026.1809808)
Supplement: Supplementary file 6 [file Table6.xlsx]

## Sheet: Sheet1
Supplementary Table 6 Specific details of cis-acting elements in NtDof Gene Promoters
gene	start	end	note
Nta01g10040.1	13	53	ABRE (ABA responsiveness)
Nta01g10040.1	851	891	ABRE (ABA responsiveness)
Nta01g10040.1	853	893	ABRE (ABA responsiveness)
Nta01g10040.1	1437	1477	TGA-element (IAA responsive)
Nta01g10040.1	1971	2000	LTR (Low-temperature responsiveness)
Nta01g10040.1	0	31	P-box (GA responsive)
Nta01g10040.1	582	622	MYB (Stress responsiveness)
Nta01g10040.1	794	834	MYB (Stress responsiveness)
Nta01g10040.1	278	318	MYC (Stress responsiveness)
Nta01g10040.1	1391	1431	MYC (Stress responsiveness)
Nta01g10040.1	1614	1654	TCCC-motif (Light responsive)
Nta01g10040.1	13	53	G-Box (Light responsive)
Nta01g10040.1	203	243	G-Box (Light responsive)
Nta01g10040.1	1687	1727	GA-motif (Light responsive)
Nta01g10040.1	795	835	GT1-motif (Light responsive)
Nta01g10040.1	853	893	G-Box (Light responsive)
Nta01g10040.1	457	497	MRE (Light responsive)
Nta01g10040.1	1777	1817	I-box (Light responsive)
Nta01g10040.1	1777	1817	GATA-motif (Light responsive)
Nta02g23240.1	177	217	MBS (Drought responsiveness)
Nta02g23240.1	1971	2000	LTR (Low-temperature responsiveness)
Nta02g23240.1	1103	1143	P-box (GA responsive)
Nta02g23240.1	430	470	CGTCA-motif (MeJA responsiveness)
Nta02g23240.1	1045	1085	ABRE (ABA responsiveness)
Nta02g23240.1	1083	1123	ABRE (ABA responsiveness)
Nta02g23240.1	1085	1125	ABRE (ABA responsiveness)
Nta02g23240.1	1369	1409	ABRE (ABA responsiveness)
Nta02g23240.1	430	470	TGACG-motif (MeJA responsiveness)
Nta02g23240.1	51	91	TGA-element (IAA responsive)
Nta02g23240.1	232	272	TGA-element (IAA responsive)
Nta02g23240.1	245	285	TGA-element (IAA responsive)
Nta02g23240.1	471	511	TATC-box (GA responsiveness)
Nta02g23240.1	819	859	MYB (Stress responsiveness)
Nta02g23240.1	1020	1060	MYB (Stress responsiveness)
Nta02g23240.1	177	217	MYB (Stress responsiveness)
Nta02g23240.1	260	300	MYC (Stress responsiveness)
Nta02g23240.1	707	747	MRE (Light responsive)
Nta02g23240.1	1748	1788	I-box (Light responsive)
Nta02g23240.1	1748	1788	GATA-motif (Light responsive)
Nta02g23240.1	1045	1085	G-Box (Light responsive)
Nta02g23240.1	1021	1061	GT1-motif (Light responsive)
Nta02g23240.1	1085	1125	G-Box (Light responsive)
Nta02g23240.1	1368	1408	G-Box (Light responsive)
Nta03g10530.1	1574	1614	TC-rich repeats (Defense and stress responsiveness)
Nta03g10530.1	333	373	ABRE (ABA responsiveness)
Nta03g10530.1	1034	1074	ABRE (ABA responsiveness)
Nta03g10530.1	1068	1108	ABRE (ABA responsiveness)
Nta03g10530.1	1032	1072	TGACG-motif (MeJA responsiveness)
Nta03g10530.1	1419	1459	TGACG-motif (MeJA responsiveness)
Nta03g10530.1	1032	1072	CGTCA-motif (MeJA responsiveness)
Nta03g10530.1	1419	1459	CGTCA-motif (MeJA responsiveness)
Nta03g10530.1	592	632	MYB (Stress responsiveness)
Nta03g10530.1	665	705	MYB (Stress responsiveness)
Nta03g10530.1	737	777	MYB (Stress responsiveness)
Nta03g10530.1	455	495	MYB (Stress responsiveness)
Nta03g10530.1	767	807	MYB (Stress responsiveness)
Nta03g10530.1	1616	1656	MYB (Stress responsiveness)
Nta03g10530.1	1659	1699	MYB (Stress responsiveness)
Nta03g10530.1	1464	1504	MYC (Stress responsiveness)
Nta03g10530.1	1320	1360	MYC (Stress responsiveness)
Nta03g10530.1	606	646	GATA-motif (Light responsive)
Nta03g10530.1	679	719	GATA-motif (Light responsive)
Nta03g10530.1	1031	1071	G-Box (Light responsive)
Nta03g10530.1	1033	1073	G-Box (Light responsive)
Nta03g10530.1	1068	1108	G-Box (Light responsive)
Nta03g10530.1	47	87	TCT-motif (Light responsive)
Nta03g10530.1	1578	1618	TCT-motif (Light responsive)
Nta03g10530.1	332	372	G-Box (Light responsive)
Nta03g10530.1	869	909	GA-motif (Light responsive)
Nta03g12670.1	202	242	TGA-element (IAA responsive)
Nta03g12670.1	383	423	TGA-element (IAA responsive)
Nta03g12670.1	75	115	ABRE (ABA responsiveness)
Nta03g12670.1	339	379	ABRE (ABA responsiveness)
Nta03g12670.1	1238	1278	ABRE (ABA responsiveness)
Nta03g12670.1	1630	1670	TATC-box (GA responsiveness)
Nta03g12670.1	452	492	P-box (GA responsive)
Nta03g12670.1	1544	1584	LTR (Low-temperature responsiveness)
Nta03g12670.1	103	143	MYB (Stress responsiveness)
Nta03g12670.1	597	637	MYB (Stress responsiveness)
Nta03g12670.1	1101	1141	MYB (Stress responsiveness)
Nta03g12670.1	1439	1479	MYB (Stress responsiveness)
Nta03g12670.1	1955	1995	MYB (Stress responsiveness)
Nta03g12670.1	480	520	MYC (Stress responsiveness)
Nta03g12670.1	860	900	MYC (Stress responsiveness)
Nta03g12670.1	1612	1652	MYC (Stress responsiveness)
Nta03g12670.1	1626	1666	MYC (Stress responsiveness)
Nta03g12670.1	1879	1919	MYC (Stress responsiveness)
Nta03g12670.1	346	386	MYC (Stress responsiveness)
Nta03g12670.1	74	114	G-Box (Light responsive)
Nta03g12670.1	1238	1278	G-Box (Light responsive)
Nta03g12670.1	339	379	G-Box (Light responsive)
Nta03g12670.1	1238	1278	G-Box (Light responsive)
Nta03g12670.1	1	41	TCT-motif (Light responsive)
Nta03g12670.1	1947	1987	TCT-motif (Light responsive)
Nta03g12670.1	1648	1688	ACE (Light responsive)
Nta03g12670.1	1632	1672	I-box (Light responsive)
Nta03g12810.1	0	35	TGACG-motif (MeJA responsiveness)
Nta03g12810.1	534	574	TGACG-motif (MeJA responsiveness)
Nta03g12810.1	537	577	ABRE (ABA responsiveness)
Nta03g12810.1	540	580	ABRE (ABA responsiveness)
Nta03g12810.1	670	710	ABRE (ABA responsiveness)
Nta03g12810.1	0	35	CGTCA-motif (MeJA responsiveness)
Nta03g12810.1	534	574	CGTCA-motif (MeJA responsiveness)
Nta03g12810.1	1339	1379	TCA-element (SA responsiveness)
Nta03g12810.1	1624	1664	AuxRR-core (IAA responsiveness)
Nta03g12810.1	1921	1961	P-box (GA responsive)
Nta03g12810.1	21	61	MYB (Stress responsiveness)
Nta03g12810.1	551	591	MYB (Stress responsiveness)
Nta03g12810.1	1078	1118	MYB (Stress responsiveness)
Nta03g12810.1	555	595	MYB (Stress responsiveness)
Nta03g12810.1	1693	1733	MYB (Stress responsiveness)
Nta03g12810.1	0	31	MYC (Stress responsiveness)
Nta03g12810.1	406	446	MYC (Stress responsiveness)
Nta03g12810.1	757	797	MYC (Stress responsiveness)
Nta03g12810.1	1011	1051	MYC (Stress responsiveness)
Nta03g12810.1	539	579	G-Box (Light responsive)
Nta03g12810.1	669	709	G-Box (Light responsive)
Nta03g12810.1	622	662	TCT-motif (Light responsive)
Nta03g12810.1	1191	1231	GT1-motif (Light responsive)
Nta03g12810.1	32	72	GATA-motif (Light responsive)
Nta03g12810.1	308	348	I-box (Light responsive)
Nta03g12810.1	452	492	I-box (Light responsive)
Nta03g25670.1	334	374	CGTCA-motif (MeJA responsiveness)
Nta03g25670.1	666	706	CGTCA-motif (MeJA responsiveness)
Nta03g25670.1	334	374	TGACG-motif (MeJA responsiveness)
Nta03g25670.1	666	706	TGACG-motif (MeJA responsiveness)
Nta03g25670.1	668	708	ABRE (ABA responsiveness)
Nta03g25670.1	118	158	MYB (Stress responsiveness)
Nta03g25670.1	1525	1565	MYB (Stress responsiveness)
Nta03g25670.1	1480	1520	MYC (Stress responsiveness)
Nta03g25670.1	574	614	I-box (Light responsive)
Nta03g25670.1	574	614	GATA-motif (Light responsive)
Nta03g25670.1	1776	1816	GATA-motif (Light responsive)
Nta03g25670.1	1831	1871	GATA-motif (Light responsive)
Nta03g25670.1	483	523	ACE (Light responsive)
Nta03g25670.1	929	969	ACE (Light responsive)
Nta03g25670.1	117	157	GT1-motif (Light responsive)
Nta03g25670.1	1808	1848	GT1-motif (Light responsive)
Nta03g25670.1	160	200	TCT-motif (Light responsive)
Nta03g25670.1	644	684	AE-box (Light responsive)
Nta03g25670.1	667	707	G-Box (Light responsive)
Nta03g26810.1	45	85	P-box (GA responsive)
Nta03g26810.1	822	862	P-box (GA responsive)
Nta03g26810.1	1936	1976	P-box (GA responsive)
Nta03g26810.1	577	617	TCA-element (SA responsiveness)
Nta03g26810.1	1006	1046	TCA-element (SA responsiveness)
Nta03g26810.1	1686	1726	TCA-element (SA responsiveness)
Nta03g26810.1	1784	1824	ABRE (ABA responsiveness)
Nta03g26810.1	1785	1825	ABRE (ABA responsiveness)
Nta03g26810.1	1888	1928	ABRE (ABA responsiveness)
Nta03g26810.1	1870	1910	TGACG-motif (MeJA responsiveness)
Nta03g26810.1	1870	1910	CGTCA-motif (MeJA responsiveness)
Nta03g26810.1	31	71	TGA-element (IAA responsive)
Nta03g26810.1	162	202	MYB (Stress responsiveness)
Nta03g26810.1	23	63	MYC (Stress responsiveness)
Nta03g26810.1	477	517	MYC (Stress responsiveness)
Nta03g26810.1	728	768	MYC (Stress responsiveness)
Nta03g26810.1	1356	1396	MYC (Stress responsiveness)
Nta03g26810.1	669	709	GATA-motif (Light responsive)
Nta03g26810.1	1316	1356	I-box (Light responsive)
Nta03g26810.1	1784	1824	G-Box (Light responsive)
Nta03g26810.1	130	170	Sp1 (Light responsive)
Nta03g26810.1	1784	1824	G-Box (Light responsive)
Nta03g26810.1	1888	1928	G-Box (Light responsive)
Nta03g26820.1	1969	2000	TCA-element (SA responsiveness)
Nta03g26820.1	51	91	CGTCA-motif (MeJA responsiveness)
Nta03g26820.1	51	91	TGACG-motif (MeJA responsiveness)
Nta03g26820.1	796	836	ABRE (ABA responsiveness)
Nta03g26820.1	954	994	MBS (Drought responsiveness)
Nta03g26820.1	1820	1860	MBS (Drought responsiveness)
Nta03g26820.1	0	24	MYB (Stress responsiveness)
Nta03g26820.1	70	110	MYB (Stress responsiveness)
Nta03g26820.1	954	994	MYB (Stress responsiveness)
Nta03g26820.1	1359	1399	MYB (Stress responsiveness)
Nta03g26820.1	1820	1860	MYB (Stress responsiveness)
Nta03g26820.1	1844	1884	MYB (Stress responsiveness)
Nta03g26820.1	1618	1658	MYB (Stress responsiveness)
Nta03g26820.1	1860	1900	MYB (Stress responsiveness)
Nta03g26820.1	751	791	MYC (Stress responsiveness)
Nta03g26820.1	944	984	MYC (Stress responsiveness)
Nta03g26820.1	1749	1789	MYC (Stress responsiveness)
Nta03g26820.1	851	891	MYC (Stress responsiveness)
Nta03g26820.1	1428	1468	GT1-motif (Light responsive)
Nta03g26820.1	1429	1469	GT1-motif (Light responsive)
Nta03g26820.1	321	361	TCT-motif (Light responsive)
Nta03g26820.1	731	771	Sp1 (Light responsive)
Nta03g26820.1	1946	1986	AE-box (Light responsive)
Nta03g26820.1	795	835	G-Box (Light responsive)
Nta03g28000.1	1363	1403	TC-rich repeats (Defense and stress responsiveness)
Nta03g28000.1	463	503	TGACG-motif (MeJA responsiveness)
Nta03g28000.1	862	902	TGACG-motif (MeJA responsiveness)
Nta03g28000.1	114	154	ABRE (ABA responsiveness)
Nta03g28000.1	115	155	ABRE (ABA responsiveness)
Nta03g28000.1	134	174	ABRE (ABA responsiveness)
Nta03g28000.1	1012	1052	ABRE (ABA responsiveness)
Nta03g28000.1	463	503	CGTCA-motif (MeJA responsiveness)
Nta03g28000.1	862	902	CGTCA-motif (MeJA responsiveness)
Nta03g28000.1	194	234	P-box (GA responsive)
Nta03g28000.1	869	909	P-box (GA responsive)
Nta03g28000.1	362	402	LTR (Low-temperature responsiveness)
Nta03g28000.1	1372	1412	MBS (Drought responsiveness)
Nta03g28000.1	995	1035	MYB (Stress responsiveness)
Nta03g28000.1	1281	1321	MYB (Stress responsiveness)
Nta03g28000.1	1676	1716	MYB (Stress responsiveness)
Nta03g28000.1	1233	1273	MYB (Stress responsiveness)
Nta03g28000.1	1372	1412	MYB (Stress responsiveness)
Nta03g28000.1	229	269	MYC (Stress responsiveness)
Nta03g28000.1	296	336	MYC (Stress responsiveness)
Nta03g28000.1	439	479	MYC (Stress responsiveness)
Nta03g28000.1	691	731	MYC (Stress responsiveness)
Nta03g28000.1	972	1012	MYC (Stress responsiveness)
Nta03g28000.1	1192	1232	MYC (Stress responsiveness)
Nta03g28000.1	1492	1532	MYC (Stress responsiveness)
Nta03g28000.1	811	851	MYC (Stress responsiveness)
Nta03g28000.1	114	154	G-Box (Light responsive)
Nta03g28000.1	133	173	G-Box (Light responsive)
Nta03g28000.1	1236	1276	GA-motif (Light responsive)
Nta03g28000.1	114	154	G-Box (Light responsive)
Nta03g28000.1	705	745	G-Box (Light responsive)
Nta03g28000.1	1011	1051	G-Box (Light responsive)
Nta03g28000.1	1215	1255	G-Box (Light responsive)
Nta03g28000.1	1326	1366	G-Box (Light responsive)
Nta03g28000.1	655	695	GATA-motif (Light responsive)
Nta03g28000.1	1469	1509	MRE (Light responsive)
Nta03g28000.1	1569	1609	chs-CMA2a (Light responsive)
Nta03g32610.1	945	985	TC-rich repeats (Defense and stress responsiveness)
Nta03g32610.1	1634	1674	circadian (Circadian control)
Nta03g32610.1	955	995	TGACG-motif (MeJA responsiveness)
Nta03g32610.1	957	997	ABRE (ABA responsiveness)
Nta03g32610.1	955	995	CGTCA-motif (MeJA responsiveness)
Nta03g32610.1	280	320	TCA-element (SA responsiveness)
Nta03g32610.1	722	762	TCA-element (SA responsiveness)
Nta03g32610.1	1848	1888	GARE-motif (GA responsive)
Nta03g32610.1	572	612	MYB (Stress responsiveness)
Nta03g32610.1	1136	1176	MYB (Stress responsiveness)
Nta03g32610.1	1165	1205	MYB (Stress responsiveness)
Nta03g32610.1	1849	1889	MYB (Stress responsiveness)
Nta03g32610.1	21	61	MYC (Stress responsiveness)
Nta03g32610.1	136	176	MYC (Stress responsiveness)
Nta03g32610.1	550	590	MYC (Stress responsiveness)
Nta03g32610.1	1096	1136	MYC (Stress responsiveness)
Nta03g32610.1	1308	1348	MYC (Stress responsiveness)
Nta03g32610.1	1442	1482	MYC (Stress responsiveness)
Nta03g32610.1	1521	1561	MYC (Stress responsiveness)
Nta03g32610.1	1877	1917	MYC (Stress responsiveness)
Nta03g32610.1	166	206	G-Box (Light responsive)
Nta03g32610.1	954	994	G-Box (Light responsive)
Nta03g32610.1	956	996	G-Box (Light responsive)
Nta03g32610.1	949	989	TCT-motif (Light responsive)
Nta03g32610.1	1451	1491	TCT-motif (Light responsive)
Nta03g32610.1	797	837	Sp1 (Light responsive)
Nta03g32610.1	573	613	GT1-motif (Light responsive)
Nta03g32610.1	1137	1177	GT1-motif (Light responsive)
Nta03g32610.1	1164	1204	GT1-motif (Light responsive)
Nta03g32610.1	1190	1230	GT1-motif (Light responsive)
Nta03g32610.1	1191	1231	GT1-motif (Light responsive)
Nta03g32610.1	662	702	GATA-motif (Light responsive)
Nta03g32610.1	157	197	I-box (Light responsive)
Nta03g32610.1	1078	1118	I-box (Light responsive)
Nta03g32610.1	1905	1945	I-box (Light responsive)
Nta04g03470.1	233	273	ABRE (ABA responsiveness)
Nta04g03470.1	418	458	TATC-box (GA responsiveness)
Nta04g03470.1	761	801	MBS (Drought responsiveness)
Nta04g03470.1	536	576	P-box (GA responsive)
Nta04g03470.1	19	59	LTR (Low-temperature responsiveness)
Nta04g03470.1	78	118	MYB (Stress responsiveness)
Nta04g03470.1	128	168	MYB (Stress responsiveness)
Nta04g03470.1	654	694	MYB (Stress responsiveness)
Nta04g03470.1	1531	1571	MYB (Stress responsiveness)
Nta04g03470.1	761	801	MYB (Stress responsiveness)
Nta04g03470.1	276	316	MYC (Stress responsiveness)
Nta04g03470.1	346	386	MYC (Stress responsiveness)
Nta04g03470.1	1038	1078	MYC (Stress responsiveness)
Nta04g03470.1	1216	1256	MYC (Stress responsiveness)
Nta04g03470.1	1277	1317	MYC (Stress responsiveness)
Nta04g03470.1	1483	1523	MYC (Stress responsiveness)
Nta04g03470.1	413	453	MYC (Stress responsiveness)
Nta04g03470.1	62	102	GA-motif (Light responsive)
Nta04g03470.1	653	693	GT1-motif (Light responsive)
Nta04g03470.1	1262	1302	LAMP-element (Light responsive)
Nta04g03470.1	1188	1228	chs-CMA2a (Light responsive)
Nta04g03470.1	9	49	I-box (Light responsive)
Nta04g03470.1	11	51	GATA-motif (Light responsive)
Nta04g10190.1	700	740	ABRE (ABA responsiveness)
Nta04g10190.1	732	772	ABRE (ABA responsiveness)
Nta04g10190.1	734	774	ABRE (ABA responsiveness)
Nta04g10190.1	420	460	TGACG-motif (MeJA responsiveness)
Nta04g10190.1	698	738	TGACG-motif (MeJA responsiveness)
Nta04g10190.1	420	460	CGTCA-motif (MeJA responsiveness)
Nta04g10190.1	698	738	CGTCA-motif (MeJA responsiveness)
Nta04g10190.1	1170	1210	TC-rich repeats (Defense and stress responsiveness)
Nta04g10190.1	507	547	LTR (Low-temperature responsiveness)
Nta04g10190.1	1366	1406	MYB (Stress responsiveness)
Nta04g10190.1	145	185	MYB (Stress responsiveness)
Nta04g10190.1	1122	1162	MYB (Stress responsiveness)
Nta04g10190.1	1140	1180	MYB (Stress responsiveness)
Nta04g10190.1	16	56	MYC (Stress responsiveness)
Nta04g10190.1	697	737	G-Box (Light responsive)
Nta04g10190.1	699	739	G-Box (Light responsive)
Nta04g10190.1	734	774	G-Box (Light responsive)
Nta04g12400.1	1649	1689	TATC-box (GA responsiveness)
Nta04g12400.1	42	82	ABRE (ABA responsiveness)
Nta04g12400.1	1269	1309	ABRE (ABA responsiveness)
Nta04g12400.1	1226	1266	TC-rich repeats (Defense and stress responsiveness)
Nta04g12400.1	86	126	TGA-element (IAA responsive)
Nta04g12400.1	154	194	P-box (GA responsive)
Nta04g12400.1	141	181	MYB (Stress responsiveness)
Nta04g12400.1	666	706	MYB (Stress responsiveness)
Nta04g12400.1	893	933	MYB (Stress responsiveness)
Nta04g12400.1	1459	1499	MYB (Stress responsiveness)
Nta04g12400.1	1955	1995	MYB (Stress responsiveness)
Nta04g12400.1	93	133	MYC (Stress responsiveness)
Nta04g12400.1	182	222	MYC (Stress responsiveness)
Nta04g12400.1	537	577	MYC (Stress responsiveness)
Nta04g12400.1	901	941	MYC (Stress responsiveness)
Nta04g12400.1	1645	1685	MYC (Stress responsiveness)
Nta04g12400.1	1879	1919	MYC (Stress responsiveness)
Nta04g12400.1	926	966	GT1-motif (Light responsive)
Nta04g12400.1	42	82	G-Box (Light responsive)
Nta04g12400.1	1269	1309	G-Box (Light responsive)
Nta04g12400.1	71	111	TCT-motif (Light responsive)
Nta04g12400.1	227	267	TCCC-motif (Light responsive)
Nta04g12400.1	1269	1309	G-Box (Light responsive)
Nta04g12400.1	1651	1691	I-box (Light responsive)
Nta04g12400.1	1667	1707	ACE (Light responsive)
Nta04g12650.1	352	392	TGACG-motif (MeJA responsiveness)
Nta04g12650.1	505	545	TGACG-motif (MeJA responsiveness)
Nta04g12650.1	352	392	CGTCA-motif (MeJA responsiveness)
Nta04g12650.1	505	545	CGTCA-motif (MeJA responsiveness)
Nta04g12650.1	252	292	TGA-element (IAA responsive)
Nta04g12650.1	1624	1664	AuxRR-core (IAA responsiveness)
Nta04g12650.1	1918	1958	P-box (GA responsive)
Nta04g12650.1	985	1025	MYB (Stress responsiveness)
Nta04g12650.1	1579	1619	MYB (Stress responsiveness)
Nta04g12650.1	303	343	MYB (Stress responsiveness)
Nta04g12650.1	1695	1735	MYB (Stress responsiveness)
Nta04g12650.1	374	414	MYC (Stress responsiveness)
Nta04g12650.1	824	864	MYC (Stress responsiveness)
Nta04g12650.1	850	890	TCCC-motif (Light responsive)
Nta04g12650.1	0	26	AE-box (Light responsive)
Nta04g12650.1	39	79	AE-box (Light responsive)
Nta04g12650.1	454	494	GT1-motif (Light responsive)
Nta04g12650.1	984	1024	GT1-motif (Light responsive)
Nta04g12650.1	1946	1986	GT1-motif (Light responsive)
Nta04g12650.1	26	66	MRE (Light responsive)
Nta04g18190.1	174	214	TC-rich repeats (Defense and stress responsiveness)
Nta04g18190.1	1534	1574	TC-rich repeats (Defense and stress responsiveness)
Nta04g18190.1	358	398	CGTCA-motif (MeJA responsiveness)
Nta04g18190.1	382	422	CGTCA-motif (MeJA responsiveness)
Nta04g18190.1	1544	1584	CGTCA-motif (MeJA responsiveness)
Nta04g18190.1	352	392	ABRE (ABA responsiveness)
Nta04g18190.1	353	393	ABRE (ABA responsiveness)
Nta04g18190.1	467	507	ABRE (ABA responsiveness)
Nta04g18190.1	1546	1586	ABRE (ABA responsiveness)
Nta04g18190.1	1588	1628	ABRE (ABA responsiveness)
Nta04g18190.1	358	398	TGACG-motif (MeJA responsiveness)
Nta04g18190.1	382	422	TGACG-motif (MeJA responsiveness)
Nta04g18190.1	1544	1584	TGACG-motif (MeJA responsiveness)
Nta04g18190.1	1102	1142	AuxRR-core (IAA responsiveness)
Nta04g18190.1	482	522	LTR (Low-temperature responsiveness)
Nta04g18190.1	1193	1233	LTR (Low-temperature responsiveness)
Nta04g18190.1	405	445	MYB (Stress responsiveness)
Nta04g18190.1	1204	1244	MYB (Stress responsiveness)
Nta04g18190.1	1890	1930	MYC (Stress responsiveness)
Nta04g18190.1	352	392	G-Box (Light responsive)
Nta04g18190.1	1543	1583	G-Box (Light responsive)
Nta04g18190.1	1545	1585	G-Box (Light responsive)
Nta04g18190.1	1588	1628	G-Box (Light responsive)
Nta04g18190.1	1574	1614	GT1-motif (Light responsive)
Nta04g18190.1	1575	1615	GT1-motif (Light responsive)
Nta04g18190.1	352	392	G-Box (Light responsive)
Nta04g18190.1	909	949	TCT-motif (Light responsive)
Nta04g18190.1	950	990	TCT-motif (Light responsive)
Nta04g18190.1	1538	1578	TCT-motif (Light responsive)
Nta04g18190.1	35	75	I-box (Light responsive)
Nta04g18190.1	989	1029	I-box (Light responsive)
Nta04g18190.1	1918	1958	I-box (Light responsive)
Nta04g22780.1	177	217	TATC-box (GA responsiveness)
Nta04g22780.1	1048	1088	ABRE (ABA responsiveness)
Nta04g22780.1	548	588	circadian (Circadian control)
Nta04g22780.1	752	792	TC-rich repeats (Defense and stress responsiveness)
Nta04g22780.1	1247	1287	TC-rich repeats (Defense and stress responsiveness)
Nta04g22780.1	313	353	TGA-element (IAA responsive)
Nta04g22780.1	1256	1296	MBS (Drought responsiveness)
Nta04g22780.1	320	360	MYB (Stress responsiveness)
Nta04g22780.1	301	341	MYB (Stress responsiveness)
Nta04g22780.1	1256	1296	MYB (Stress responsiveness)
Nta04g22780.1	660	700	MYC (Stress responsiveness)
Nta04g22780.1	1039	1079	MYC (Stress responsiveness)
Nta04g22780.1	1691	1731	MYC (Stress responsiveness)
Nta04g22780.1	824	864	GT1-motif (Light responsive)
Nta04g22780.1	1047	1087	G-Box (Light responsive)
Nta04g22780.1	1498	1538	chs-CMA2a (Light responsive)
Nta04g22780.1	1413	1453	MRE (Light responsive)
Nta04g24020.1	140	180	MBS (Drought responsiveness)
Nta04g24020.1	16	56	AuxRR-core (IAA responsiveness)
Nta04g24020.1	818	858	LTR (Low-temperature responsiveness)
Nta04g24020.1	1798	1838	circadian (Circadian control)
Nta04g24020.1	834	874	ABRE (ABA responsiveness)
Nta04g24020.1	1919	1959	TCA-element (SA responsiveness)
Nta04g24020.1	1969	2000	TCA-element (SA responsiveness)
Nta04g24020.1	140	180	MYB (Stress responsiveness)
Nta04g24020.1	230	270	MYB (Stress responsiveness)
Nta04g24020.1	1375	1415	MYB (Stress responsiveness)
Nta04g24020.1	1821	1861	MYB (Stress responsiveness)
Nta04g24020.1	1846	1886	MYB (Stress responsiveness)
Nta04g24020.1	1625	1665	MYB (Stress responsiveness)
Nta04g24020.1	1713	1753	MYC (Stress responsiveness)
Nta04g24020.1	803	843	MYC (Stress responsiveness)
Nta04g24020.1	978	1018	MYC (Stress responsiveness)
Nta04g24020.1	1750	1790	MYC (Stress responsiveness)
Nta04g24020.1	833	873	G-Box (Light responsive)
Nta04g24020.1	1946	1986	AE-box (Light responsive)
Nta04g24020.1	1590	1630	GT1-motif (Light responsive)
Nta04g24020.1	299	339	GA-motif (Light responsive)
Nta04g24020.1	1415	1455	Sp1 (Light responsive)
Nta04g24020.1	482	522	TCT-motif (Light responsive)
Nta04g24020.1	742	782	TCT-motif (Light responsive)
Nta04g24020.1	1367	1407	TCT-motif (Light responsive)
Nta04g24030.1	942	982	LTR (Low-temperature responsiveness)
Nta04g24030.1	17	57	GARE-motif (GA responsive)
Nta04g24030.1	1870	1910	CGTCA-motif (MeJA responsiveness)
Nta04g24030.1	242	282	ABRE (ABA responsiveness)
Nta04g24030.1	249	289	ABRE (ABA responsiveness)
Nta04g24030.1	1779	1819	ABRE (ABA responsiveness)
Nta04g24030.1	1780	1820	ABRE (ABA responsiveness)
Nta04g24030.1	1888	1928	ABRE (ABA responsiveness)
Nta04g24030.1	1870	1910	TGACG-motif (MeJA responsiveness)
Nta04g24030.1	562	602	TGA-element (IAA responsive)
Nta04g24030.1	986	1026	TCA-element (SA responsiveness)
Nta04g24030.1	1681	1721	TCA-element (SA responsiveness)
Nta04g24030.1	17	57	MYB (Stress responsiveness)
Nta04g24030.1	94	134	MYC (Stress responsiveness)
Nta04g24030.1	539	579	I-box (Light responsive)
Nta04g24030.1	1318	1358	I-box (Light responsive)
Nta04g24030.1	1619	1659	AE-box (Light responsive)
Nta04g24030.1	1779	1819	G-Box (Light responsive)
Nta04g24030.1	1888	1928	G-Box (Light responsive)
Nta04g24030.1	1779	1819	G-Box (Light responsive)
Nta04g25030.1	664	704	ABRE (ABA responsiveness)
Nta04g25030.1	326	366	TGACG-motif (MeJA responsiveness)
Nta04g25030.1	662	702	TGACG-motif (MeJA responsiveness)
Nta04g25030.1	326	366	CGTCA-motif (MeJA responsiveness)
Nta04g25030.1	662	702	CGTCA-motif (MeJA responsiveness)
Nta04g25030.1	48	88	MBS (Drought responsiveness)
Nta04g25030.1	313	353	MBS (Drought responsiveness)
Nta04g25030.1	48	88	MYB (Stress responsiveness)
Nta04g25030.1	313	353	MYB (Stress responsiveness)
Nta04g25030.1	111	151	MYB (Stress responsiveness)
Nta04g25030.1	654	694	MYB (Stress responsiveness)
Nta04g25030.1	427	467	MYC (Stress responsiveness)
Nta04g25030.1	43	83	AE-box (Light responsive)
Nta04g25030.1	663	703	G-Box (Light responsive)
Nta04g25030.1	157	197	TCT-motif (Light responsive)
Nta04g25030.1	1378	1418	TCT-motif (Light responsive)
Nta04g25030.1	110	150	GT1-motif (Light responsive)
Nta04g25030.1	1418	1458	chs-CMA1a (Light responsive)
Nta04g25030.1	479	519	ACE (Light responsive)
Nta04g25030.1	938	978	ACE (Light responsive)
Nta04g25030.1	570	610	GATA-motif (Light responsive)
Nta04g25030.1	1768	1808	GATA-motif (Light responsive)
Nta04g25030.1	1824	1864	GATA-motif (Light responsive)
Nta04g25030.1	570	610	I-box (Light responsive)
Nta05g16380.1	454	494	GARE-motif (GA responsive)
Nta05g16380.1	248	288	MBS (Drought responsiveness)
Nta05g16380.1	325	365	MBS (Drought responsiveness)
Nta05g16380.1	527	567	MBS (Drought responsiveness)
Nta05g16380.1	248	288	MYB (Stress responsiveness)
Nta05g16380.1	325	365	MYB (Stress responsiveness)
Nta05g16380.1	527	567	MYB (Stress responsiveness)
Nta05g16380.1	1594	1634	MYB (Stress responsiveness)
Nta05g16380.1	277	317	MYB (Stress responsiveness)
Nta05g16380.1	454	494	MYB (Stress responsiveness)
Nta05g16380.1	922	962	MYB (Stress responsiveness)
Nta05g16380.1	151	191	MYC (Stress responsiveness)
Nta05g16380.1	595	635	MYC (Stress responsiveness)
Nta05g16380.1	612	652	MYC (Stress responsiveness)
Nta05g16380.1	974	1014	MYC (Stress responsiveness)
Nta05g16380.1	1057	1097	MYC (Stress responsiveness)
Nta05g16380.1	1278	1318	MYC (Stress responsiveness)
Nta05g16380.1	1422	1462	MYC (Stress responsiveness)
Nta05g16380.1	1867	1907	MYC (Stress responsiveness)
Nta05g16380.1	1928	1968	MYC (Stress responsiveness)
Nta05g16380.1	1468	1508	Sp1 (Light responsive)
Nta05g16380.1	663	703	AE-box (Light responsive)
Nta05g16380.1	143	183	I-box (Light responsive)
Nta05g16380.1	440	480	I-box (Light responsive)
Nta05g16380.1	929	969	I-box (Light responsive)
Nta05g16380.1	145	185	GATA-motif (Light responsive)
Nta05g16380.1	268	308	GATA-motif (Light responsive)
Nta05g16380.1	944	984	GATA-motif (Light responsive)
Nta05g16380.1	1231	1271	LAMP-element (Light responsive)
Nta05g22030.1	263	303	CGTCA-motif (MeJA responsiveness)
Nta05g22030.1	385	425	CGTCA-motif (MeJA responsiveness)
Nta05g22030.1	469	509	CGTCA-motif (MeJA responsiveness)
Nta05g22030.1	675	715	CGTCA-motif (MeJA responsiveness)
Nta05g22030.1	715	755	CGTCA-motif (MeJA responsiveness)
Nta05g22030.1	575	615	LTR (Low-temperature responsiveness)
Nta05g22030.1	176	216	TC-rich repeats (Defense and stress responsiveness)
Nta05g22030.1	444	484	ABRE (ABA responsiveness)
Nta05g22030.1	445	485	ABRE (ABA responsiveness)
Nta05g22030.1	467	507	ABRE (ABA responsiveness)
Nta05g22030.1	673	713	ABRE (ABA responsiveness)
Nta05g22030.1	263	303	TGACG-motif (MeJA responsiveness)
Nta05g22030.1	385	425	TGACG-motif (MeJA responsiveness)
Nta05g22030.1	469	509	TGACG-motif (MeJA responsiveness)
Nta05g22030.1	675	715	TGACG-motif (MeJA responsiveness)
Nta05g22030.1	715	755	TGACG-motif (MeJA responsiveness)
Nta05g22030.1	515	555	AuxRR-core (IAA responsiveness)
Nta05g22030.1	1217	1257	MBS (Drought responsiveness)
Nta05g22030.1	1781	1821	MBS (Drought responsiveness)
Nta05g22030.1	1948	1988	MBS (Drought responsiveness)
Nta05g22030.1	452	492	MYB (Stress responsiveness)
Nta05g22030.1	1376	1416	MYB (Stress responsiveness)
Nta05g22030.1	1217	1257	MYB (Stress responsiveness)
Nta05g22030.1	1781	1821	MYB (Stress responsiveness)
Nta05g22030.1	1845	1885	MYB (Stress responsiveness)
Nta05g22030.1	1948	1988	MYB (Stress responsiveness)
Nta05g22030.1	0	33	MYC (Stress responsiveness)
Nta05g22030.1	131	171	MYC (Stress responsiveness)
Nta05g22030.1	561	601	MYC (Stress responsiveness)
Nta05g22030.1	591	631	MYC (Stress responsiveness)
Nta05g22030.1	474	514	MYC (Stress responsiveness)
Nta05g22030.1	180	220	TCT-motif (Light responsive)
Nta05g22030.1	496	536	TCT-motif (Light responsive)
Nta05g22030.1	1370	1410	GT1-motif (Light responsive)
Nta05g22030.1	1372	1412	MRE (Light responsive)
Nta05g22030.1	444	484	G-Box (Light responsive)
Nta05g22030.1	1403	1443	GA-motif (Light responsive)
Nta05g22030.1	444	484	G-Box (Light responsive)
Nta05g22030.1	467	507	G-Box (Light responsive)
Nta05g22030.1	673	713	G-Box (Light responsive)
Nta05g22030.1	1334	1374	G-Box (Light responsive)
Nta05g22030.1	360	400	ACE (Light responsive)
Nta05g31410.1	490	530	TC-rich repeats (Defense and stress responsiveness)
Nta05g31410.1	1844	1884	TGA-element (IAA responsive)
Nta05g31410.1	78	118	CGTCA-motif (MeJA responsiveness)
Nta05g31410.1	927	967	CGTCA-motif (MeJA responsiveness)
Nta05g31410.1	961	1001	CGTCA-motif (MeJA responsiveness)
Nta05g31410.1	1681	1721	CGTCA-motif (MeJA responsiveness)
Nta05g31410.1	959	999	ABRE (ABA responsiveness)
Nta05g31410.1	1683	1723	ABRE (ABA responsiveness)
Nta05g31410.1	78	118	TGACG-motif (MeJA responsiveness)
Nta05g31410.1	927	967	TGACG-motif (MeJA responsiveness)
Nta05g31410.1	961	1001	TGACG-motif (MeJA responsiveness)
Nta05g31410.1	1681	1721	TGACG-motif (MeJA responsiveness)
Nta05g31410.1	637	677	MYB (Stress responsiveness)
Nta05g31410.1	946	986	MYB (Stress responsiveness)
Nta05g31410.1	1211	1251	MYB (Stress responsiveness)
Nta05g31410.1	93	133	MYC (Stress responsiveness)
Nta05g31410.1	959	999	G-Box (Light responsive)
Nta05g31410.1	1682	1722	G-Box (Light responsive)
Nta05g31410.1	1544	1584	AE-box (Light responsive)
Nta06g14610.1	1120	1160	P-box (GA responsive)
Nta06g14610.1	56	96	TGACG-motif (MeJA responsiveness)
Nta06g14610.1	715	755	TGACG-motif (MeJA responsiveness)
Nta06g14610.1	56	96	CGTCA-motif (MeJA responsiveness)
Nta06g14610.1	715	755	CGTCA-motif (MeJA responsiveness)
Nta06g14610.1	217	257	TGA-element (IAA responsive)
Nta06g14610.1	387	427	TC-rich repeats (Defense and stress responsiveness)
Nta06g14610.1	1165	1205	circadian (Circadian control)
Nta06g14610.1	1513	1553	TCA-element (SA responsiveness)
Nta06g14610.1	0	34	MYB (Stress responsiveness)
Nta06g14610.1	198	238	MYC (Stress responsiveness)
Nta06g14610.1	361	401	MYC (Stress responsiveness)
Nta06g14610.1	371	411	MYC (Stress responsiveness)
Nta06g14610.1	683	723	MYC (Stress responsiveness)
Nta06g14610.1	739	779	MYC (Stress responsiveness)
Nta06g14610.1	1182	1222	MYC (Stress responsiveness)
Nta06g14610.1	1530	1570	MYC (Stress responsiveness)
Nta06g14610.1	1933	1973	MYC (Stress responsiveness)
Nta06g14610.1	233	273	MRE (Light responsive)
Nta06g14610.1	556	596	MRE (Light responsive)
Nta06g14610.1	403	443	chs-CMA2a (Light responsive)
Nta06g14610.1	628	668	I-box (Light responsive)
Nta06g14610.1	113	153	TCT-motif (Light responsive)
Nta06g14610.1	1058	1098	TCT-motif (Light responsive)
Nta06g14610.1	1471	1511	GT1-motif (Light responsive)
Nta06g14610.1	1663	1703	GT1-motif (Light responsive)
Nta06g20060.1	664	704	MBS (Drought responsiveness)
Nta06g20060.1	1257	1297	MBS (Drought responsiveness)
Nta06g20060.1	1760	1800	MBS (Drought responsiveness)
Nta06g20060.1	1948	1988	MBS (Drought responsiveness)
Nta06g20060.1	1074	1114	LTR (Low-temperature responsiveness)
Nta06g20060.1	417	457	TC-rich repeats (Defense and stress responsiveness)
Nta06g20060.1	381	421	ABRE (ABA responsiveness)
Nta06g20060.1	966	1006	ABRE (ABA responsiveness)
Nta06g20060.1	1173	1213	ABRE (ABA responsiveness)
Nta06g20060.1	897	937	TGACG-motif (MeJA responsiveness)
Nta06g20060.1	968	1008	TGACG-motif (MeJA responsiveness)
Nta06g20060.1	1175	1215	TGACG-motif (MeJA responsiveness)
Nta06g20060.1	1215	1255	TGACG-motif (MeJA responsiveness)
Nta06g20060.1	897	937	CGTCA-motif (MeJA responsiveness)
Nta06g20060.1	968	1008	CGTCA-motif (MeJA responsiveness)
Nta06g20060.1	1175	1215	CGTCA-motif (MeJA responsiveness)
Nta06g20060.1	1215	1255	CGTCA-motif (MeJA responsiveness)
Nta06g20060.1	664	704	MYB (Stress responsiveness)
Nta06g20060.1	1257	1297	MYB (Stress responsiveness)
Nta06g20060.1	1760	1800	MYB (Stress responsiveness)
Nta06g20060.1	1824	1864	MYB (Stress responsiveness)
Nta06g20060.1	1948	1988	MYB (Stress responsiveness)
Nta06g20060.1	1284	1324	MYB (Stress responsiveness)
Nta06g20060.1	1319	1359	MYB (Stress responsiveness)
Nta06g20060.1	943	983	MYC (Stress responsiveness)
Nta06g20060.1	1060	1100	MYC (Stress responsiveness)
Nta06g20060.1	1090	1130	MYC (Stress responsiveness)
Nta06g20060.1	402	442	ACE (Light responsive)
Nta06g20060.1	347	387	chs-CMA1a (Light responsive)
Nta06g20060.1	1386	1426	chs-CMA1a (Light responsive)
Nta06g20060.1	330	370	GATA-motif (Light responsive)
Nta06g20060.1	381	421	G-Box (Light responsive)
Nta06g20060.1	966	1006	G-Box (Light responsive)
Nta06g20060.1	1173	1213	G-Box (Light responsive)
Nta06g20060.1	421	461	TCT-motif (Light responsive)
Nta06g20060.1	995	1035	TCT-motif (Light responsive)
Nta06g20060.1	1690	1730	TCT-motif (Light responsive)
Nta06g20060.1	119	159	Sp1 (Light responsive)
Nta06g20060.1	848	888	Sp1 (Light responsive)
Nta06g20060.1	1556	1596	GA-motif (Light responsive)
Nta06g20060.1	1598	1638	GA-motif (Light responsive)
Nta06g23370.1	82	122	MBS (Drought responsiveness)
Nta06g23370.1	0	30	AuxRR-core (IAA responsiveness)
Nta06g23370.1	181	221	GARE-motif (GA responsive)
Nta06g23370.1	1128	1168	TGA-element (IAA responsive)
Nta06g23370.1	1853	1893	TGA-element (IAA responsive)
Nta06g23370.1	236	276	CGTCA-motif (MeJA responsiveness)
Nta06g23370.1	1144	1184	CGTCA-motif (MeJA responsiveness)
Nta06g23370.1	1688	1728	CGTCA-motif (MeJA responsiveness)
Nta06g23370.1	236	276	TGACG-motif (MeJA responsiveness)
Nta06g23370.1	1144	1184	TGACG-motif (MeJA responsiveness)
Nta06g23370.1	1688	1728	TGACG-motif (MeJA responsiveness)
Nta06g23370.1	1142	1182	ABRE (ABA responsiveness)
Nta06g23370.1	1690	1730	ABRE (ABA responsiveness)
Nta06g23370.1	267	307	TATC-box (GA responsiveness)
Nta06g23370.1	82	122	MYB (Stress responsiveness)
Nta06g23370.1	0	23	MYB (Stress responsiveness)
Nta06g23370.1	181	221	MYB (Stress responsiveness)
Nta06g23370.1	391	431	MYB (Stress responsiveness)
Nta06g23370.1	855	895	MYB (Stress responsiveness)
Nta06g23370.1	1451	1491	MYB (Stress responsiveness)
Nta06g23370.1	15	55	MYC (Stress responsiveness)
Nta06g23370.1	146	186	MYC (Stress responsiveness)
Nta06g23370.1	571	611	MYC (Stress responsiveness)
Nta06g23370.1	690	730	MYC (Stress responsiveness)
Nta06g23370.1	1538	1578	MYC (Stress responsiveness)
Nta06g23370.1	193	233	chs-CMA2a (Light responsive)
Nta06g23370.1	1	41	I-box (Light responsive)
Nta06g23370.1	929	969	GATA-motif (Light responsive)
Nta06g23370.1	1940	1980	GATA-motif (Light responsive)
Nta06g23370.1	1142	1182	G-Box (Light responsive)
Nta06g23370.1	1689	1729	G-Box (Light responsive)
Nta06g23370.1	1186	1226	AE-box (Light responsive)
Nta06g23370.1	1450	1490	GT1-motif (Light responsive)
Nta06g23370.1	491	531	GA-motif (Light responsive)
Nta06g28730.1	1157	1197	TGACG-motif (MeJA responsiveness)
Nta06g28730.1	1201	1241	TGACG-motif (MeJA responsiveness)
Nta06g28730.1	1157	1197	CGTCA-motif (MeJA responsiveness)
Nta06g28730.1	1201	1241	CGTCA-motif (MeJA responsiveness)
Nta06g28730.1	341	381	MYB (Stress responsiveness)
Nta06g28730.1	536	576	MYC (Stress responsiveness)
Nta06g28730.1	403	443	MYC (Stress responsiveness)
Nta06g28730.1	891	931	MYC (Stress responsiveness)
Nta06g28730.1	854	894	LAMP-element (Light responsive)
Nta06g28730.1	118	158	GATA-motif (Light responsive)
Nta06g28730.1	1905	1945	GATA-motif (Light responsive)
Nta06g28730.1	120	160	I-box (Light responsive)
Nta06g28730.1	1711	1751	TCT-motif (Light responsive)
Nta06g28730.1	999	1039	GT1-motif (Light responsive)
Nta07g09310.1	1079	1119	LTR (Low-temperature responsiveness)
Nta07g09310.1	56	96	MBS (Drought responsiveness)
Nta07g09310.1	984	1024	TCA-element (SA responsiveness)
Nta07g09310.1	1781	1821	TCA-element (SA responsiveness)
Nta07g09310.1	1870	1910	TCA-element (SA responsiveness)
Nta07g09310.1	1017	1057	ABRE (ABA responsiveness)
Nta07g09310.1	1019	1059	ABRE (ABA responsiveness)
Nta07g09310.1	1020	1060	ABRE (ABA responsiveness)
Nta07g09310.1	1790	1830	ABRE (ABA responsiveness)
Nta07g09310.1	280	320	TGACG-motif (MeJA responsiveness)
Nta07g09310.1	287	327	TGACG-motif (MeJA responsiveness)
Nta07g09310.1	1788	1828	TGACG-motif (MeJA responsiveness)
Nta07g09310.1	280	320	CGTCA-motif (MeJA responsiveness)
Nta07g09310.1	287	327	CGTCA-motif (MeJA responsiveness)
Nta07g09310.1	1788	1828	CGTCA-motif (MeJA responsiveness)
Nta07g09310.1	1897	1937	TGA-element (IAA responsive)
Nta07g09310.1	605	645	TC-rich repeats (Defense and stress responsiveness)
Nta07g09310.1	1812	1852	TC-rich repeats (Defense and stress responsiveness)
Nta07g09310.1	580	620	MYB (Stress responsiveness)
Nta07g09310.1	56	96	MYB (Stress responsiveness)
Nta07g09310.1	623	663	MYB (Stress responsiveness)
Nta07g09310.1	786	826	MYC (Stress responsiveness)
Nta07g09310.1	1298	1338	MYC (Stress responsiveness)
Nta07g09310.1	1701	1741	MYC (Stress responsiveness)
Nta07g09310.1	611	651	chs-CMA1a (Light responsive)
Nta07g09310.1	572	612	LAMP-element (Light responsive)
Nta07g09310.1	80	120	TCT-motif (Light responsive)
Nta07g09310.1	123	163	TCT-motif (Light responsive)
Nta07g09310.1	567	607	TCT-motif (Light responsive)
Nta07g09310.1	609	649	TCT-motif (Light responsive)
Nta07g09310.1	1068	1108	Sp1 (Light responsive)
Nta07g09310.1	1019	1059	G-Box (Light responsive)
Nta07g09310.1	581	621	GT1-motif (Light responsive)
Nta07g09310.1	1935	1975	AE-box (Light responsive)
Nta07g09310.1	1018	1058	G-Box (Light responsive)
Nta07g09310.1	1019	1059	G-Box (Light responsive)
Nta07g09310.1	1787	1827	G-Box (Light responsive)
Nta07g09310.1	1789	1829	G-Box (Light responsive)
Nta07g13300.1	95	135	circadian (Circadian control)
Nta07g13300.1	1339	1379	ABRE (ABA responsiveness)
Nta07g13300.1	1405	1445	TGACG-motif (MeJA responsiveness)
Nta07g13300.1	1405	1445	CGTCA-motif (MeJA responsiveness)
Nta07g13300.1	190	230	TCA-element (SA responsiveness)
Nta07g13300.1	1803	1843	AuxRR-core (IAA responsiveness)
Nta07g13300.1	88	128	MYB (Stress responsiveness)
Nta07g13300.1	1366	1406	MYB (Stress responsiveness)
Nta07g13300.1	75	115	MYB (Stress responsiveness)
Nta07g13300.1	626	666	MYB (Stress responsiveness)
Nta07g13300.1	1598	1638	MYB (Stress responsiveness)
Nta07g13300.1	590	630	MYC (Stress responsiveness)
Nta07g13300.1	832	872	MYC (Stress responsiveness)
Nta07g13300.1	919	959	MYC (Stress responsiveness)
Nta07g13300.1	1602	1642	MYC (Stress responsiveness)
Nta07g13300.1	678	718	MYC (Stress responsiveness)
Nta07g13300.1	1842	1882	G-Box (Light responsive)
Nta07g13300.1	1908	1948	TCCC-motif (Light responsive)
Nta07g13300.1	1339	1379	G-Box (Light responsive)
Nta07g13300.1	885	925	Sp1 (Light responsive)
Nta07g13300.1	841	881	GT1-motif (Light responsive)
Nta07g13300.1	505	545	MRE (Light responsive)
Nta07g13300.1	861	901	MRE (Light responsive)
Nta07g13300.1	1031	1071	LAMP-element (Light responsive)
Nta07g13300.1	573	613	GATA-motif (Light responsive)
Nta07g13300.1	595	635	GATA-motif (Light responsive)
Nta07g13300.1	1030	1070	GATA-motif (Light responsive)
Nta07g13300.1	1032	1072	I-box (Light responsive)
Nta07g22820.1	824	864	LTR (Low-temperature responsiveness)
Nta07g22820.1	892	932	LTR (Low-temperature responsiveness)
Nta07g22820.1	1802	1842	circadian (Circadian control)
Nta07g22820.1	383	423	CGTCA-motif (MeJA responsiveness)
Nta07g22820.1	383	423	TGACG-motif (MeJA responsiveness)
Nta07g22820.1	262	302	TCA-element (SA responsiveness)
Nta07g22820.1	721	761	TCA-element (SA responsiveness)
Nta07g22820.1	602	642	MYB (Stress responsiveness)
Nta07g22820.1	692	732	MYB (Stress responsiveness)
Nta07g22820.1	1761	1801	MYB (Stress responsiveness)
Nta07g22820.1	95	135	MYC (Stress responsiveness)
Nta07g22820.1	323	363	MYC (Stress responsiveness)
Nta07g22820.1	628	668	MYC (Stress responsiveness)
Nta07g22820.1	1630	1670	MYC (Stress responsiveness)
Nta07g22820.1	951	991	MRE (Light responsive)
Nta07g22820.1	296	336	I-box (Light responsive)
Nta07g22820.1	294	334	GATA-motif (Light responsive)
Nta07g22820.1	781	821	G-Box (Light responsive)
Nta07g22820.1	1579	1619	AE-box (Light responsive)
Nta07g22820.1	1963	2000	AE-box (Light responsive)
Nta07g22820.1	1840	1880	TCCC-motif (Light responsive)
Nta07g22820.1	1848	1888	TCCC-motif (Light responsive)
Nta08g07470.1	174	214	P-box (GA responsive)
Nta08g07470.1	41	81	LTR (Low-temperature responsiveness)
Nta08g07470.1	144	184	LTR (Low-temperature responsiveness)
Nta08g07470.1	517	557	LTR (Low-temperature responsiveness)
Nta08g07470.1	1807	1847	MBS (Drought responsiveness)
Nta08g07470.1	227	267	TCA-element (SA responsiveness)
Nta08g07470.1	1790	1830	TCA-element (SA responsiveness)
Nta08g07470.1	532	572	TGA-element (IAA responsive)
Nta08g07470.1	577	617	TGA-element (IAA responsive)
Nta08g07470.1	21	61	CGTCA-motif (MeJA responsiveness)
Nta08g07470.1	507	547	CGTCA-motif (MeJA responsiveness)
Nta08g07470.1	586	626	CGTCA-motif (MeJA responsiveness)
Nta08g07470.1	740	780	CGTCA-motif (MeJA responsiveness)
Nta08g07470.1	1797	1837	CGTCA-motif (MeJA responsiveness)
Nta08g07470.1	21	61	TGACG-motif (MeJA responsiveness)
Nta08g07470.1	507	547	TGACG-motif (MeJA responsiveness)
Nta08g07470.1	586	626	TGACG-motif (MeJA responsiveness)
Nta08g07470.1	740	780	TGACG-motif (MeJA responsiveness)
Nta08g07470.1	1797	1837	TGACG-motif (MeJA responsiveness)
Nta08g07470.1	91	131	ABRE (ABA responsiveness)
Nta08g07470.1	1145	1185	ABRE (ABA responsiveness)
Nta08g07470.1	1146	1186	ABRE (ABA responsiveness)
Nta08g07470.1	1419	1459	ABRE (ABA responsiveness)
Nta08g07470.1	1799	1839	ABRE (ABA responsiveness)
Nta08g07470.1	913	953	MYB (Stress responsiveness)
Nta08g07470.1	1807	1847	MYB (Stress responsiveness)
Nta08g07470.1	69	109	MYB (Stress responsiveness)
Nta08g07470.1	87	127	MYB (Stress responsiveness)
Nta08g07470.1	820	860	MYB (Stress responsiveness)
Nta08g07470.1	483	523	MYC (Stress responsiveness)
Nta08g07470.1	1294	1334	MYC (Stress responsiveness)
Nta08g07470.1	1421	1461	MYC (Stress responsiveness)
Nta08g07470.1	1710	1750	MYC (Stress responsiveness)
Nta08g07470.1	1890	1930	MYC (Stress responsiveness)
Nta08g07470.1	1576	1616	I-box (Light responsive)
Nta08g07470.1	1453	1493	GA-motif (Light responsive)
Nta08g07470.1	91	131	G-Box (Light responsive)
Nta08g07470.1	1145	1185	G-Box (Light responsive)
Nta08g07470.1	828	868	G-Box (Light responsive)
Nta08g07470.1	1145	1185	G-Box (Light responsive)
Nta08g07470.1	1416	1456	G-Box (Light responsive)
Nta08g07470.1	1458	1498	G-Box (Light responsive)
Nta08g07470.1	1796	1836	G-Box (Light responsive)
Nta08g07470.1	1798	1838	G-Box (Light responsive)
Nta08g07470.1	1918	1958	AE-box (Light responsive)
Nta08g12830.1	984	1024	LTR (Low-temperature responsiveness)
Nta08g12830.1	115	155	P-box (GA responsive)
Nta08g12830.1	507	547	P-box (GA responsive)
Nta08g12830.1	1736	1776	AuxRR-core (IAA responsiveness)
Nta08g12830.1	1806	1846	AuxRR-core (IAA responsiveness)
Nta08g12830.1	1407	1447	CGTCA-motif (MeJA responsiveness)
Nta08g12830.1	1407	1447	TGACG-motif (MeJA responsiveness)
Nta08g12830.1	1341	1381	ABRE (ABA responsiveness)
Nta08g12830.1	1812	1852	circadian (Circadian control)
Nta08g12830.1	1533	1573	TC-rich repeats (Defense and stress responsiveness)
Nta08g12830.1	52	92	MYB (Stress responsiveness)
Nta08g12830.1	354	394	MYB (Stress responsiveness)
Nta08g12830.1	367	407	MYB (Stress responsiveness)
Nta08g12830.1	1368	1408	MYB (Stress responsiveness)
Nta08g12830.1	617	657	MYC (Stress responsiveness)
Nta08g12830.1	857	897	MYC (Stress responsiveness)
Nta08g12830.1	944	984	MYC (Stress responsiveness)
Nta08g12830.1	1600	1640	MYC (Stress responsiveness)
Nta08g12830.1	532	572	MRE (Light responsive)
Nta08g12830.1	886	926	MRE (Light responsive)
Nta08g12830.1	1794	1834	MRE (Light responsive)
Nta08g12830.1	600	640	GATA-motif (Light responsive)
Nta08g12830.1	622	662	GATA-motif (Light responsive)
Nta08g12830.1	1913	1953	TCCC-motif (Light responsive)
Nta08g12830.1	353	393	GT1-motif (Light responsive)
Nta08g12830.1	866	906	GT1-motif (Light responsive)
Nta08g12830.1	1341	1381	G-Box (Light responsive)
Nta08g12830.1	910	950	Sp1 (Light responsive)
Nta08g19980.1	470	510	CGTCA-motif (MeJA responsiveness)
Nta08g19980.1	470	510	TGACG-motif (MeJA responsiveness)
Nta08g19980.1	1820	1860	circadian (Circadian control)
Nta08g19980.1	678	718	MYB (Stress responsiveness)
Nta08g19980.1	768	808	MYB (Stress responsiveness)
Nta08g19980.1	1731	1771	MYB (Stress responsiveness)
Nta08g19980.1	1779	1819	MYB (Stress responsiveness)
Nta08g19980.1	410	450	MYC (Stress responsiveness)
Nta08g19980.1	1507	1547	chs-CMA2a (Light responsive)
Nta08g19980.1	1253	1293	LAMP-element (Light responsive)
Nta08g19980.1	372	412	MRE (Light responsive)
Nta09g22030.1	787	827	ABRE (ABA responsiveness)
Nta09g22030.1	1397	1437	ABRE (ABA responsiveness)
Nta09g22030.1	231	271	TC-rich repeats (Defense and stress responsiveness)
Nta09g22030.1	669	709	TC-rich repeats (Defense and stress responsiveness)
Nta09g22030.1	1918	1958	TC-rich repeats (Defense and stress responsiveness)
Nta09g22030.1	1469	1509	TGA-element (IAA responsive)
Nta09g22030.1	96	136	MYB (Stress responsiveness)
Nta09g22030.1	920	960	MYB (Stress responsiveness)
Nta09g22030.1	107	147	MYC (Stress responsiveness)
Nta09g22030.1	147	187	MYC (Stress responsiveness)
Nta09g22030.1	1088	1128	MYC (Stress responsiveness)
Nta09g22030.1	1419	1459	MYC (Stress responsiveness)
Nta09g22030.1	1726	1766	MYC (Stress responsiveness)
Nta09g22030.1	187	227	G-Box (Light responsive)
Nta09g22030.1	214	254	G-Box (Light responsive)
Nta09g22030.1	787	827	G-Box (Light responsive)
Nta09g22030.1	1396	1436	G-Box (Light responsive)
Nta09g22030.1	302	342	GT1-motif (Light responsive)
Nta09g22030.1	1411	1451	GT1-motif (Light responsive)
Nta09g22030.1	231	271	TCT-motif (Light responsive)
Nta10g18610.1	1712	1752	LTR (Low-temperature responsiveness)
Nta10g18610.1	453	493	TC-rich repeats (Defense and stress responsiveness)
Nta10g18610.1	612	652	TC-rich repeats (Defense and stress responsiveness)
Nta10g18610.1	1463	1503	TGA-element (IAA responsive)
Nta10g18610.1	237	277	ABRE (ABA responsiveness)
Nta10g18610.1	317	357	ABRE (ABA responsiveness)
Nta10g18610.1	559	599	ABRE (ABA responsiveness)
Nta10g18610.1	609	649	ABRE (ABA responsiveness)
Nta10g18610.1	623	663	ABRE (ABA responsiveness)
Nta10g18610.1	906	946	ABRE (ABA responsiveness)
Nta10g18610.1	1388	1428	ABRE (ABA responsiveness)
Nta10g18610.1	916	956	MYB (Stress responsiveness)
Nta10g18610.1	1687	1727	MYC (Stress responsiveness)
Nta10g18610.1	261	301	MYC (Stress responsiveness)
Nta10g18610.1	579	619	MYC (Stress responsiveness)
Nta10g18610.1	1087	1127	MYC (Stress responsiveness)
Nta10g18610.1	1412	1452	MYC (Stress responsiveness)
Nta10g18610.1	1550	1590	GATA-motif (Light responsive)
Nta10g18610.1	1846	1886	GATA-motif (Light responsive)
Nta10g18610.1	161	201	G-Box (Light responsive)
Nta10g18610.1	176	216	G-Box (Light responsive)
Nta10g18610.1	236	276	G-Box (Light responsive)
Nta10g18610.1	559	599	G-Box (Light responsive)
Nta10g18610.1	609	649	G-Box (Light responsive)
Nta10g18610.1	622	662	G-Box (Light responsive)
Nta10g18610.1	906	946	G-Box (Light responsive)
Nta10g18610.1	1387	1427	G-Box (Light responsive)
Nta10g18610.1	19	59	AE-box (Light responsive)
Nta10g18610.1	1499	1539	Sp1 (Light responsive)
Nta10g18610.1	1402	1442	GT1-motif (Light responsive)
Nta11g03740.1	686	726	MBS (Drought responsiveness)
Nta11g03740.1	922	962	MBS (Drought responsiveness)
Nta11g03740.1	1387	1427	MBS (Drought responsiveness)
Nta11g03740.1	1446	1486	GARE-motif (GA responsive)
Nta11g03740.1	127	167	CGTCA-motif (MeJA responsiveness)
Nta11g03740.1	690	730	CGTCA-motif (MeJA responsiveness)
Nta11g03740.1	1005	1045	CGTCA-motif (MeJA responsiveness)
Nta11g03740.1	1008	1048	CGTCA-motif (MeJA responsiveness)
Nta11g03740.1	127	167	TGACG-motif (MeJA responsiveness)
Nta11g03740.1	690	730	TGACG-motif (MeJA responsiveness)
Nta11g03740.1	1005	1045	TGACG-motif (MeJA responsiveness)
Nta11g03740.1	1008	1048	TGACG-motif (MeJA responsiveness)
Nta11g03740.1	897	937	ABRE (ABA responsiveness)
Nta11g03740.1	1429	1469	ABRE (ABA responsiveness)
Nta11g03740.1	1553	1593	ABRE (ABA responsiveness)
Nta11g03740.1	1554	1594	ABRE (ABA responsiveness)
Nta11g03740.1	1604	1644	ABRE (ABA responsiveness)
Nta11g03740.1	686	726	MYB (Stress responsiveness)
Nta11g03740.1	922	962	MYB (Stress responsiveness)
Nta11g03740.1	1387	1427	MYB (Stress responsiveness)
Nta11g03740.1	32	72	MYB (Stress responsiveness)
Nta11g03740.1	55	95	MYB (Stress responsiveness)
Nta11g03740.1	909	949	MYB (Stress responsiveness)
Nta11g03740.1	1447	1487	MYB (Stress responsiveness)
Nta11g03740.1	1646	1686	MYB (Stress responsiveness)
Nta11g03740.1	537	577	MYC (Stress responsiveness)
Nta11g03740.1	569	609	MYC (Stress responsiveness)
Nta11g03740.1	696	736	MYC (Stress responsiveness)
Nta11g03740.1	717	757	MYC (Stress responsiveness)
Nta11g03740.1	1897	1937	MYC (Stress responsiveness)
Nta11g03740.1	1190	1230	chs-CMA1a (Light responsive)
Nta11g03740.1	555	595	I-box (Light responsive)
Nta11g03740.1	653	693	G-Box (Light responsive)
Nta11g03740.1	897	937	G-Box (Light responsive)
Nta11g03740.1	1551	1591	G-Box (Light responsive)
Nta11g03740.1	1553	1593	G-Box (Light responsive)
Nta11g03740.1	910	950	GT1-motif (Light responsive)
Nta11g03740.1	1108	1148	GA-motif (Light responsive)
Nta11g03740.1	236	276	TCT-motif (Light responsive)
Nta11g03740.1	844	884	TCT-motif (Light responsive)
Nta11g03740.1	1428	1468	G-Box (Light responsive)
Nta11g03740.1	1553	1593	G-Box (Light responsive)
Nta11g04240.1	1486	1526	LTR (Low-temperature responsiveness)
Nta11g04240.1	1710	1750	AuxRR-core (IAA responsiveness)
Nta11g04240.1	198	238	P-box (GA responsive)
Nta11g04240.1	505	545	MBS (Drought responsiveness)
Nta11g04240.1	1809	1849	MBS (Drought responsiveness)
Nta11g04240.1	591	631	TCA-element (SA responsiveness)
Nta11g04240.1	1754	1794	TGACG-motif (MeJA responsiveness)
Nta11g04240.1	1870	1910	TGACG-motif (MeJA responsiveness)
Nta11g04240.1	1278	1318	ABRE (ABA responsiveness)
Nta11g04240.1	1756	1796	ABRE (ABA responsiveness)
Nta11g04240.1	1868	1908	ABRE (ABA responsiveness)
Nta11g04240.1	1754	1794	CGTCA-motif (MeJA responsiveness)
Nta11g04240.1	1870	1910	CGTCA-motif (MeJA responsiveness)
Nta11g04240.1	1777	1817	circadian (Circadian control)
Nta11g04240.1	505	545	MYB (Stress responsiveness)
Nta11g04240.1	1809	1849	MYB (Stress responsiveness)
Nta11g04240.1	69	109	MYB (Stress responsiveness)
Nta11g04240.1	81	121	MYB (Stress responsiveness)
Nta11g04240.1	1000	1040	MYB (Stress responsiveness)
Nta11g04240.1	1222	1262	MYB (Stress responsiveness)
Nta11g04240.1	1395	1435	MYB (Stress responsiveness)
Nta11g04240.1	1895	1935	MYB (Stress responsiveness)
Nta11g04240.1	778	818	MYC (Stress responsiveness)
Nta11g04240.1	888	928	MYC (Stress responsiveness)
Nta11g04240.1	1304	1344	MYC (Stress responsiveness)
Nta11g04240.1	1306	1346	MYC (Stress responsiveness)
Nta11g04240.1	557	597	I-box (Light responsive)
Nta11g04240.1	1105	1145	MRE (Light responsive)
Nta11g04240.1	156	196	LAMP-element (Light responsive)
Nta11g04240.1	1278	1318	G-Box (Light responsive)
Nta11g04240.1	418	458	TCCC-motif (Light responsive)
Nta11g04240.1	84	124	AE-box (Light responsive)
Nta11g04240.1	1755	1795	G-Box (Light responsive)
Nta11g04240.1	1868	1908	G-Box (Light responsive)
Nta11g15300.1	115	155	ABRE (ABA responsiveness)
Nta11g15300.1	206	246	ABRE (ABA responsiveness)
Nta11g15300.1	1022	1062	ABRE (ABA responsiveness)
Nta11g15300.1	555	595	TGACG-motif (MeJA responsiveness)
Nta11g15300.1	714	754	TGACG-motif (MeJA responsiveness)
Nta11g15300.1	821	861	TGACG-motif (MeJA responsiveness)
Nta11g15300.1	880	920	TGACG-motif (MeJA responsiveness)
Nta11g15300.1	1053	1093	TGACG-motif (MeJA responsiveness)
Nta11g15300.1	555	595	CGTCA-motif (MeJA responsiveness)
Nta11g15300.1	714	754	CGTCA-motif (MeJA responsiveness)
Nta11g15300.1	821	861	CGTCA-motif (MeJA responsiveness)
Nta11g15300.1	880	920	CGTCA-motif (MeJA responsiveness)
Nta11g15300.1	1053	1093	CGTCA-motif (MeJA responsiveness)
Nta11g15300.1	1958	1998	circadian (Circadian control)
Nta11g15300.1	1443	1483	TATC-box (GA responsiveness)
Nta11g15300.1	1218	1258	GARE-motif (GA responsive)
Nta11g15300.1	751	791	P-box (GA responsive)
Nta11g15300.1	871	911	P-box (GA responsive)
Nta11g15300.1	519	559	MYB (Stress responsiveness)
Nta11g15300.1	1219	1259	MYB (Stress responsiveness)
Nta11g15300.1	1414	1454	MYB (Stress responsiveness)
Nta11g15300.1	1080	1120	MYC (Stress responsiveness)
Nta11g15300.1	1188	1228	MYC (Stress responsiveness)
Nta11g15300.1	1282	1322	MYC (Stress responsiveness)
Nta11g15300.1	206	246	G-Box (Light responsive)
Nta11g15300.1	449	489	G-Box (Light responsive)
Nta11g15300.1	1021	1061	G-Box (Light responsive)
Nta11g15300.1	1546	1586	TCT-motif (Light responsive)
Nta11g15300.1	518	558	GT1-motif (Light responsive)
Nta11g15300.1	1260	1300	chs-CMA1a (Light responsive)
Nta11g15300.1	1369	1409	MRE (Light responsive)
Nta11g15300.1	1541	1581	ACE (Light responsive)
Nta11g15300.1	692	732	I-box (Light responsive)
Nta11g15910.1	288	328	LTR (Low-temperature responsiveness)
Nta11g15910.1	1074	1114	TCA-element (SA responsiveness)
Nta11g15910.1	0	35	ABRE (ABA responsiveness)
Nta11g15910.1	247	287	TGACG-motif (MeJA responsiveness)
Nta11g15910.1	247	287	CGTCA-motif (MeJA responsiveness)
Nta11g15910.1	889	929	MYB (Stress responsiveness)
Nta11g15910.1	1571	1611	MYB (Stress responsiveness)
Nta11g15910.1	1615	1655	MYB (Stress responsiveness)
Nta11g15910.1	1841	1881	MYB (Stress responsiveness)
Nta11g15910.1	300	340	MYC (Stress responsiveness)
Nta11g15910.1	1098	1138	MYC (Stress responsiveness)
Nta11g15910.1	1365	1405	MYC (Stress responsiveness)
Nta11g15910.1	728	768	GATA-motif (Light responsive)
Nta11g15910.1	1879	1919	chs-CMA1a (Light responsive)
Nta11g15910.1	0	35	G-Box (Light responsive)
Nta11g15910.1	1020	1060	TCT-motif (Light responsive)
Nta11g15910.1	1303	1343	TCT-motif (Light responsive)
Nta11g15910.1	1877	1917	TCT-motif (Light responsive)
Nta11g15910.1	395	435	GT1-motif (Light responsive)
Nta11g15910.1	1197	1237	GA-motif (Light responsive)
Nta11g18960.1	1496	1536	AuxRR-core (IAA responsiveness)
Nta11g18960.1	1797	1837	P-box (GA responsive)
Nta11g18960.1	1943	1983	P-box (GA responsive)
Nta11g18960.1	1555	1595	LTR (Low-temperature responsiveness)
Nta11g18960.1	210	250	TC-rich repeats (Defense and stress responsiveness)
Nta11g18960.1	786	826	TC-rich repeats (Defense and stress responsiveness)
Nta11g18960.1	1040	1080	TC-rich repeats (Defense and stress responsiveness)
Nta11g18960.1	501	541	TGA-element (IAA responsive)
Nta11g18960.1	769	809	TGACG-motif (MeJA responsiveness)
Nta11g18960.1	1448	1488	TGACG-motif (MeJA responsiveness)
Nta11g18960.1	1628	1668	TGACG-motif (MeJA responsiveness)
Nta11g18960.1	1927	1967	TGACG-motif (MeJA responsiveness)
Nta11g18960.1	64	104	ABRE (ABA responsiveness)
Nta11g18960.1	717	757	ABRE (ABA responsiveness)
Nta11g18960.1	1000	1040	ABRE (ABA responsiveness)
Nta11g18960.1	1004	1044	ABRE (ABA responsiveness)
Nta11g18960.1	1008	1048	ABRE (ABA responsiveness)
Nta11g18960.1	1011	1051	ABRE (ABA responsiveness)
Nta11g18960.1	1446	1486	ABRE (ABA responsiveness)
Nta11g18960.1	1626	1666	ABRE (ABA responsiveness)
Nta11g18960.1	1786	1826	ABRE (ABA responsiveness)
Nta11g18960.1	769	809	CGTCA-motif (MeJA responsiveness)
Nta11g18960.1	1448	1488	CGTCA-motif (MeJA responsiveness)
Nta11g18960.1	1628	1668	CGTCA-motif (MeJA responsiveness)
Nta11g18960.1	1927	1967	CGTCA-motif (MeJA responsiveness)
Nta11g18960.1	382	422	TCA-element (SA responsiveness)
Nta11g18960.1	1831	1871	TCA-element (SA responsiveness)
Nta11g18960.1	765	805	MYB (Stress responsiveness)
Nta11g18960.1	1522	1562	MYB (Stress responsiveness)
Nta11g18960.1	1386	1426	MYB (Stress responsiveness)
Nta11g18960.1	211	251	MYC (Stress responsiveness)
Nta11g18960.1	20	60	MYC (Stress responsiveness)
Nta11g18960.1	348	388	MYC (Stress responsiveness)
Nta11g18960.1	1079	1119	MYC (Stress responsiveness)
Nta11g18960.1	1289	1329	MRE (Light responsive)
Nta11g18960.1	642	682	GATA-motif (Light responsive)
Nta11g18960.1	999	1039	G-Box (Light responsive)
Nta11g18960.1	1010	1050	G-Box (Light responsive)
Nta11g18960.1	1446	1486	G-Box (Light responsive)
Nta11g18960.1	1626	1666	G-Box (Light responsive)
Nta11g18960.1	1785	1825	G-Box (Light responsive)
Nta11g18960.1	283	323	TCCC-motif (Light responsive)
Nta11g18960.1	102	142	AE-box (Light responsive)
Nta11g18960.1	64	104	G-Box (Light responsive)
Nta11g18960.1	716	756	G-Box (Light responsive)
Nta11g18960.1	210	250	TCT-motif (Light responsive)
Nta11g18960.1	644	684	TCT-motif (Light responsive)
Nta11g18960.1	1015	1055	TCT-motif (Light responsive)
Nta11g18960.1	1292	1332	GT1-motif (Light responsive)
Nta12g03100.1	1187	1227	TGA-element (IAA responsive)
Nta12g03100.1	1756	1796	TGACG-motif (MeJA responsiveness)
Nta12g03100.1	1871	1911	TGACG-motif (MeJA responsiveness)
Nta12g03100.1	742	782	ABRE (ABA responsiveness)
Nta12g03100.1	812	852	ABRE (ABA responsiveness)
Nta12g03100.1	813	853	ABRE (ABA responsiveness)
Nta12g03100.1	1028	1068	ABRE (ABA responsiveness)
Nta12g03100.1	1758	1798	ABRE (ABA responsiveness)
Nta12g03100.1	1869	1909	ABRE (ABA responsiveness)
Nta12g03100.1	1756	1796	CGTCA-motif (MeJA responsiveness)
Nta12g03100.1	1871	1911	CGTCA-motif (MeJA responsiveness)
Nta12g03100.1	277	317	TATC-box (GA responsiveness)
Nta12g03100.1	563	603	TATC-box (GA responsiveness)
Nta12g03100.1	1119	1159	TATC-box (GA responsiveness)
Nta12g03100.1	1811	1851	MBS (Drought responsiveness)
Nta12g03100.1	1034	1074	MYB (Stress responsiveness)
Nta12g03100.1	1181	1221	MYB (Stress responsiveness)
Nta12g03100.1	1896	1936	MYB (Stress responsiveness)
Nta12g03100.1	1811	1851	MYB (Stress responsiveness)
Nta12g03100.1	300	340	MYC (Stress responsiveness)
Nta12g03100.1	1273	1313	MYC (Stress responsiveness)
Nta12g03100.1	812	852	G-Box (Light responsive)
Nta12g03100.1	1757	1797	G-Box (Light responsive)
Nta12g03100.1	1869	1909	G-Box (Light responsive)
Nta12g03100.1	741	781	G-Box (Light responsive)
Nta12g03100.1	812	852	G-Box (Light responsive)
Nta12g03100.1	1028	1068	G-Box (Light responsive)
Nta12g03100.1	1640	1680	GATA-motif (Light responsive)
Nta12g03550.1	1523	1563	TGA-element (IAA responsive)
Nta12g03550.1	1274	1314	TC-rich repeats (Defense and stress responsiveness)
Nta12g03550.1	393	433	CGTCA-motif (MeJA responsiveness)
Nta12g03550.1	393	433	TGACG-motif (MeJA responsiveness)
Nta12g03550.1	552	592	ABRE (ABA responsiveness)
Nta12g03550.1	553	593	ABRE (ABA responsiveness)
Nta12g03550.1	737	777	ABRE (ABA responsiveness)
Nta12g03550.1	1422	1462	ABRE (ABA responsiveness)
Nta12g03550.1	1552	1592	ABRE (ABA responsiveness)
Nta12g03550.1	1554	1594	ABRE (ABA responsiveness)
Nta12g03550.1	1555	1595	ABRE (ABA responsiveness)
Nta12g03550.1	1600	1640	ABRE (ABA responsiveness)
Nta12g03550.1	1605	1645	ABRE (ABA responsiveness)
Nta12g03550.1	1379	1419	MBS (Drought responsiveness)
Nta12g03550.1	397	437	AuxRR-core (IAA responsiveness)
Nta12g03550.1	733	773	MYB (Stress responsiveness)
Nta12g03550.1	1647	1687	MYB (Stress responsiveness)
Nta12g03550.1	678	718	MYB (Stress responsiveness)
Nta12g03550.1	1231	1271	MYB (Stress responsiveness)
Nta12g03550.1	1379	1419	MYB (Stress responsiveness)
Nta12g03550.1	77	117	MYC (Stress responsiveness)
Nta12g03550.1	184	224	MYC (Stress responsiveness)
Nta12g03550.1	473	513	MYC (Stress responsiveness)
Nta12g03550.1	1338	1378	MYC (Stress responsiveness)
Nta12g03550.1	1896	1936	MYC (Stress responsiveness)
Nta12g03550.1	32	72	MYC (Stress responsiveness)
Nta12g03550.1	552	592	G-Box (Light responsive)
Nta12g03550.1	1552	1592	G-Box (Light responsive)
Nta12g03550.1	1554	1594	G-Box (Light responsive)
Nta12g03550.1	813	853	AE-box (Light responsive)
Nta12g03550.1	1263	1303	AE-box (Light responsive)
Nta12g03550.1	926	966	GA-motif (Light responsive)
Nta12g03550.1	1363	1403	TCT-motif (Light responsive)
Nta12g03550.1	552	592	G-Box (Light responsive)
Nta12g03550.1	737	777	G-Box (Light responsive)
Nta12g03550.1	1421	1461	G-Box (Light responsive)
Nta12g03550.1	1554	1594	G-Box (Light responsive)
Nta12g03550.1	92	132	GATA-motif (Light responsive)
Nta12g03550.1	576	616	GATA-motif (Light responsive)
Nta12g03550.1	1561	1601	GATA-motif (Light responsive)
Nta12g09690.1	519	559	GARE-motif (GA responsive)
Nta12g09690.1	1586	1626	GARE-motif (GA responsive)
Nta12g09690.1	141	181	LTR (Low-temperature responsiveness)
Nta12g09690.1	1178	1218	LTR (Low-temperature responsiveness)
Nta12g09690.1	1035	1075	P-box (GA responsive)
Nta12g09690.1	1553	1593	MBS (Drought responsiveness)
Nta12g09690.1	1754	1794	MBS (Drought responsiveness)
Nta12g09690.1	208	248	ABRE (ABA responsiveness)
Nta12g09690.1	210	250	ABRE (ABA responsiveness)
Nta12g09690.1	211	251	ABRE (ABA responsiveness)
Nta12g09690.1	201	241	TGACG-motif (MeJA responsiveness)
Nta12g09690.1	524	564	TGACG-motif (MeJA responsiveness)
Nta12g09690.1	1508	1548	TGACG-motif (MeJA responsiveness)
Nta12g09690.1	201	241	CGTCA-motif (MeJA responsiveness)
Nta12g09690.1	524	564	CGTCA-motif (MeJA responsiveness)
Nta12g09690.1	1508	1548	CGTCA-motif (MeJA responsiveness)
Nta12g09690.1	520	560	MYB (Stress responsiveness)
Nta12g09690.1	535	575	MYB (Stress responsiveness)
Nta12g09690.1	684	724	MYB (Stress responsiveness)
Nta12g09690.1	1586	1626	MYB (Stress responsiveness)
Nta12g09690.1	1858	1898	MYB (Stress responsiveness)
Nta12g09690.1	1553	1593	MYB (Stress responsiveness)
Nta12g09690.1	1754	1794	MYB (Stress responsiveness)
Nta12g09690.1	1799	1839	MYB (Stress responsiveness)
Nta12g09690.1	766	806	MYC (Stress responsiveness)
Nta12g09690.1	993	1033	MYC (Stress responsiveness)
Nta12g09690.1	952	992	GATA-motif (Light responsive)
Nta12g09690.1	210	250	G-Box (Light responsive)
Nta12g09690.1	1729	1769	AE-box (Light responsive)
Nta12g09690.1	205	245	G-Box (Light responsive)
Nta12g09690.1	209	249	G-Box (Light responsive)
Nta12g09690.1	210	250	G-Box (Light responsive)
Nta12g15080.1	492	532	GARE-motif (GA responsive)
Nta12g15080.1	1782	1822	GARE-motif (GA responsive)
Nta12g15080.1	1513	1553	CGTCA-motif (MeJA responsiveness)
Nta12g15080.1	1513	1553	TGACG-motif (MeJA responsiveness)
Nta12g15080.1	1511	1551	ABRE (ABA responsiveness)
Nta12g15080.1	1649	1689	ABRE (ABA responsiveness)
Nta12g15080.1	1382	1422	circadian (Circadian control)
Nta12g15080.1	341	381	MYB (Stress responsiveness)
Nta12g15080.1	889	929	MYB (Stress responsiveness)
Nta12g15080.1	493	533	MYB (Stress responsiveness)
Nta12g15080.1	500	540	MYB (Stress responsiveness)
Nta12g15080.1	1783	1823	MYB (Stress responsiveness)
Nta12g15080.1	1848	1888	MYB (Stress responsiveness)
Nta12g15080.1	183	223	MYC (Stress responsiveness)
Nta12g15080.1	405	445	MYC (Stress responsiveness)
Nta12g15080.1	438	478	MYC (Stress responsiveness)
Nta12g15080.1	1035	1075	MYC (Stress responsiveness)
Nta12g15080.1	713	753	GATA-motif (Light responsive)
Nta12g15080.1	277	317	chs-CMA2a (Light responsive)
Nta12g15080.1	633	673	MRE (Light responsive)
Nta12g15080.1	261	301	GT1-motif (Light responsive)
Nta12g15080.1	298	338	GT1-motif (Light responsive)
Nta12g15080.1	999	1039	TCT-motif (Light responsive)
Nta12g15080.1	1879	1919	TCT-motif (Light responsive)
Nta12g15080.1	1511	1551	G-Box (Light responsive)
Nta12g15080.1	1648	1688	G-Box (Light responsive)
Nta12g15590.1	805	845	GARE-motif (GA responsive)
Nta12g15590.1	567	607	circadian (Circadian control)
Nta12g15590.1	1958	1998	circadian (Circadian control)
Nta12g15590.1	1439	1479	TATC-box (GA responsiveness)
Nta12g15590.1	358	398	MYB (Stress responsiveness)
Nta12g15590.1	806	846	MYB (Stress responsiveness)
Nta12g15590.1	830	870	MYB (Stress responsiveness)
Nta12g15590.1	848	888	MYB (Stress responsiveness)
Nta12g15590.1	948	988	MYB (Stress responsiveness)
Nta12g15590.1	969	1009	MYB (Stress responsiveness)
Nta12g15590.1	1082	1122	MYB (Stress responsiveness)
Nta12g15590.1	844	884	MYB (Stress responsiveness)
Nta12g15590.1	214	254	MYC (Stress responsiveness)
Nta12g15590.1	775	815	MYC (Stress responsiveness)
Nta12g15590.1	991	1031	MYC (Stress responsiveness)
Nta12g15590.1	1281	1321	MYC (Stress responsiveness)
Nta12g15590.1	1259	1299	chs-CMA1a (Light responsive)
Nta12g15590.1	1368	1408	MRE (Light responsive)
Nta12g15590.1	1538	1578	ACE (Light responsive)
Nta12g15590.1	1027	1067	TCCC-motif (Light responsive)
Nta12g15590.1	831	871	GT1-motif (Light responsive)
Nta12g15590.1	847	887	GT1-motif (Light responsive)
Nta12g15590.1	1103	1143	GT1-motif (Light responsive)
Nta12g15590.1	1105	1145	GT1-motif (Light responsive)
Nta12g15590.1	1174	1214	GT1-motif (Light responsive)
Nta12g15590.1	1543	1583	TCT-motif (Light responsive)
Nta12g15590.1	1200	1240	Sp1 (Light responsive)
Nta12g17480.1	535	575	LTR (Low-temperature responsiveness)
Nta12g17480.1	585	625	LTR (Low-temperature responsiveness)
Nta12g17480.1	873	913	LTR (Low-temperature responsiveness)
Nta12g17480.1	1474	1514	LTR (Low-temperature responsiveness)
Nta12g17480.1	1738	1778	P-box (GA responsive)
Nta12g17480.1	1943	1983	P-box (GA responsive)
Nta12g17480.1	1415	1455	AuxRR-core (IAA responsiveness)
Nta12g17480.1	1772	1812	TCA-element (SA responsiveness)
Nta12g17480.1	1367	1407	CGTCA-motif (MeJA responsiveness)
Nta12g17480.1	1549	1589	CGTCA-motif (MeJA responsiveness)
Nta12g17480.1	1367	1407	TGACG-motif (MeJA responsiveness)
Nta12g17480.1	1549	1589	TGACG-motif (MeJA responsiveness)
Nta12g17480.1	1365	1405	ABRE (ABA responsiveness)
Nta12g17480.1	1547	1587	ABRE (ABA responsiveness)
Nta12g17480.1	305	345	MYB (Stress responsiveness)
Nta12g17480.1	346	386	MYB (Stress responsiveness)
Nta12g17480.1	445	485	MYC (Stress responsiveness)
Nta12g17480.1	799	839	MYC (Stress responsiveness)
Nta12g17480.1	1229	1269	MYC (Stress responsiveness)
Nta12g17480.1	1490	1530	MYC (Stress responsiveness)
Nta12g17480.1	1571	1611	I-box (Light responsive)
Nta12g17480.1	1235	1275	GT1-motif (Light responsive)
Nta12g17480.1	1638	1678	GT1-motif (Light responsive)
Nta12g17480.1	705	745	TCT-motif (Light responsive)
Nta12g17480.1	1394	1434	TCT-motif (Light responsive)
Nta12g17480.1	968	1008	AE-box (Light responsive)
Nta12g17480.1	25	65	G-Box (Light responsive)
Nta12g17480.1	1365	1405	G-Box (Light responsive)
Nta12g17480.1	1547	1587	G-Box (Light responsive)
Nta13g02920.1	1502	1542	TC-rich repeats (Defense and stress responsiveness)
Nta13g02920.1	677	717	ABRE (ABA responsiveness)
Nta13g02920.1	766	806	ABRE (ABA responsiveness)
Nta13g02920.1	767	807	ABRE (ABA responsiveness)
Nta13g02920.1	794	834	ABRE (ABA responsiveness)
Nta13g02920.1	999	1039	TATC-box (GA responsiveness)
Nta13g02920.1	846	886	TCA-element (SA responsiveness)
Nta13g02920.1	1718	1758	TCA-element (SA responsiveness)
Nta13g02920.1	245	285	MYB (Stress responsiveness)
Nta13g02920.1	1239	1279	MYB (Stress responsiveness)
Nta13g02920.1	1457	1497	MYB (Stress responsiveness)
Nta13g02920.1	908	948	MRE (Light responsive)
Nta13g02920.1	534	574	chs-CMA1a (Light responsive)
Nta13g02920.1	1139	1179	I-box (Light responsive)
Nta13g02920.1	677	717	G-Box (Light responsive)
Nta13g02920.1	758	798	G-Box (Light responsive)
Nta13g02920.1	765	805	G-Box (Light responsive)
Nta13g02920.1	766	806	G-Box (Light responsive)
Nta13g02920.1	794	834	G-Box (Light responsive)
Nta13g02920.1	1605	1645	G-Box (Light responsive)
Nta13g02920.1	1237	1277	GT1-motif (Light responsive)
Nta13g02920.1	1238	1278	GT1-motif (Light responsive)
Nta13g02920.1	1456	1496	GT1-motif (Light responsive)
Nta13g02920.1	766	806	G-Box (Light responsive)
Nta13g02920.1	1113	1153	TCT-motif (Light responsive)
Nta13g04950.1	1600	1640	LTR (Low-temperature responsiveness)
Nta13g04950.1	25	65	MBS (Drought responsiveness)
Nta13g04950.1	898	938	circadian (Circadian control)
Nta13g04950.1	1654	1694	TC-rich repeats (Defense and stress responsiveness)
Nta13g04950.1	98	138	CGTCA-motif (MeJA responsiveness)
Nta13g04950.1	98	138	TGACG-motif (MeJA responsiveness)
Nta13g04950.1	101	141	ABRE (ABA responsiveness)
Nta13g04950.1	671	711	ABRE (ABA responsiveness)
Nta13g04950.1	672	712	ABRE (ABA responsiveness)
Nta13g04950.1	724	764	ABRE (ABA responsiveness)
Nta13g04950.1	725	765	ABRE (ABA responsiveness)
Nta13g04950.1	1091	1131	ABRE (ABA responsiveness)
Nta13g04950.1	1487	1527	ABRE (ABA responsiveness)
Nta13g04950.1	25	65	MYB (Stress responsiveness)
Nta13g04950.1	424	464	MYB (Stress responsiveness)
Nta13g04950.1	951	991	MYB (Stress responsiveness)
Nta13g04950.1	1068	1108	MYB (Stress responsiveness)
Nta13g04950.1	1353	1393	MYB (Stress responsiveness)
Nta13g04950.1	821	861	MYC (Stress responsiveness)
Nta13g04950.1	142	182	MYC (Stress responsiveness)
Nta13g04950.1	1031	1071	GATA-motif (Light responsive)
Nta13g04950.1	952	992	GT1-motif (Light responsive)
Nta13g04950.1	671	711	G-Box (Light responsive)
Nta13g04950.1	724	764	G-Box (Light responsive)
Nta13g04950.1	101	141	G-Box (Light responsive)
Nta13g04950.1	669	709	G-Box (Light responsive)
Nta13g04950.1	671	711	G-Box (Light responsive)
Nta13g04950.1	724	764	G-Box (Light responsive)
Nta13g04950.1	756	796	G-Box (Light responsive)
Nta13g04950.1	909	949	G-Box (Light responsive)
Nta13g04950.1	1486	1526	G-Box (Light responsive)
Nta13g04950.1	1643	1683	G-Box (Light responsive)
Nta13g04950.1	486	526	AE-box (Light responsive)
Nta13g04950.1	1923	1963	AE-box (Light responsive)
Nta13g04960.1	41	81	LTR (Low-temperature responsiveness)
Nta13g04960.1	333	373	LTR (Low-temperature responsiveness)
Nta13g04960.1	599	639	GARE-motif (GA responsive)
Nta13g04960.1	311	351	P-box (GA responsive)
Nta13g04960.1	800	840	AuxRR-core (IAA responsiveness)
Nta13g04960.1	90	130	CGTCA-motif (MeJA responsiveness)
Nta13g04960.1	675	715	ABRE (ABA responsiveness)
Nta13g04960.1	695	735	ABRE (ABA responsiveness)
Nta13g04960.1	696	736	ABRE (ABA responsiveness)
Nta13g04960.1	90	130	TGACG-motif (MeJA responsiveness)
Nta13g04960.1	223	263	circadian (Circadian control)
Nta13g04960.1	599	639	MYB (Stress responsiveness)
Nta13g04960.1	807	847	MYB (Stress responsiveness)
Nta13g04960.1	1316	1356	MYB (Stress responsiveness)
Nta13g04960.1	1590	1630	MYB (Stress responsiveness)
Nta13g04960.1	155	195	MYC (Stress responsiveness)
Nta13g04960.1	1225	1265	MYC (Stress responsiveness)
Nta13g04960.1	1886	1926	MYC (Stress responsiveness)
Nta13g04960.1	675	715	G-Box (Light responsive)
Nta13g04960.1	695	735	G-Box (Light responsive)
Nta13g04960.1	808	848	GT1-motif (Light responsive)
Nta13g04960.1	1317	1357	GT1-motif (Light responsive)
Nta13g04960.1	666	706	Sp1 (Light responsive)
Nta13g04960.1	695	735	G-Box (Light responsive)
Nta14g03350.1	1216	1256	TATC-box (GA responsiveness)
Nta14g03350.1	1719	1759	TCA-element (SA responsiveness)
Nta14g03350.1	529	569	ABRE (ABA responsiveness)
Nta14g03350.1	530	570	ABRE (ABA responsiveness)
Nta14g03350.1	559	599	ABRE (ABA responsiveness)
Nta14g03350.1	981	1021	ABRE (ABA responsiveness)
Nta14g03350.1	982	1022	ABRE (ABA responsiveness)
Nta14g03350.1	758	798	P-box (GA responsive)
Nta14g03350.1	529	569	G-Box (Light responsive)
Nta14g03350.1	981	1021	G-Box (Light responsive)
Nta14g03350.1	529	569	G-Box (Light responsive)
Nta14g03350.1	559	599	G-Box (Light responsive)
Nta14g03350.1	980	1020	G-Box (Light responsive)
Nta14g03350.1	981	1021	G-Box (Light responsive)
Nta14g03350.1	1749	1789	TCCC-motif (Light responsive)
Nta14g03350.1	1121	1161	AE-box (Light responsive)
Nta14g03350.1	1733	1773	AE-box (Light responsive)
Nta14g03350.1	1515	1555	GATA-motif (Light responsive)
Nta14g03350.1	1944	1984	GATA-motif (Light responsive)
Nta14g03350.1	1358	1398	I-box (Light responsive)
Nta14g03350.1	1946	1986	I-box (Light responsive)
Nta14g03350.1	144	184	ACE (Light responsive)
Nta14g03350.1	693	733	chs-CMA1a (Light responsive)
Nta14g03350.1	1207	1247	chs-CMA1a (Light responsive)
Nta14g04450.1	373	413	MBS (Drought responsiveness)
Nta14g04450.1	1507	1547	P-box (GA responsive)
Nta14g04450.1	1574	1614	LTR (Low-temperature responsiveness)
Nta14g04450.1	1645	1685	TC-rich repeats (Defense and stress responsiveness)
Nta14g04450.1	909	949	CGTCA-motif (MeJA responsiveness)
Nta14g04450.1	909	949	TGACG-motif (MeJA responsiveness)
Nta14g04450.1	488	528	ABRE (ABA responsiveness)
Nta14g04450.1	489	529	ABRE (ABA responsiveness)
Nta14g04450.1	935	975	ABRE (ABA responsiveness)
Nta14g04450.1	1738	1778	ABRE (ABA responsiveness)
Nta14g04450.1	1830	1870	ABRE (ABA responsiveness)
Nta14g04450.1	373	413	MYB (Stress responsiveness)
Nta14g04450.1	897	937	MYB (Stress responsiveness)
Nta14g04450.1	5	45	MYB (Stress responsiveness)
Nta14g04450.1	252	292	MYB (Stress responsiveness)
Nta14g04450.1	769	809	MYB (Stress responsiveness)
Nta14g04450.1	883	923	MYB (Stress responsiveness)
Nta14g04450.1	353	393	MYC (Stress responsiveness)
Nta14g04450.1	1253	1293	MYC (Stress responsiveness)
Nta14g04450.1	1824	1864	chs-CMA1a (Light responsive)
Nta14g04450.1	1179	1219	MRE (Light responsive)
Nta14g04450.1	1862	1902	MRE (Light responsive)
Nta14g04450.1	846	886	GATA-motif (Light responsive)
Nta14g04450.1	488	528	G-Box (Light responsive)
Nta14g04450.1	934	974	G-Box (Light responsive)
Nta14g04450.1	1630	1670	G-Box (Light responsive)
Nta14g04450.1	542	582	AE-box (Light responsive)
Nta14g04450.1	1922	1962	AE-box (Light responsive)
Nta14g04450.1	770	810	GT1-motif (Light responsive)
Nta14g04450.1	488	528	G-Box (Light responsive)
Nta14g04450.1	1738	1778	G-Box (Light responsive)
Nta14g04450.1	1619	1659	Sp1 (Light responsive)
Nta14g04460.1	1199	1239	MBS (Drought responsiveness)
Nta14g04460.1	386	426	LTR (Low-temperature responsiveness)
Nta14g04460.1	1008	1048	LTR (Low-temperature responsiveness)
Nta14g04460.1	233	273	CGTCA-motif (MeJA responsiveness)
Nta14g04460.1	339	379	CGTCA-motif (MeJA responsiveness)
Nta14g04460.1	233	273	TGACG-motif (MeJA responsiveness)
Nta14g04460.1	339	379	TGACG-motif (MeJA responsiveness)
Nta14g04460.1	396	436	TGA-element (IAA responsive)
Nta14g04460.1	409	449	MYB (Stress responsiveness)
Nta14g04460.1	1357	1397	MYB (Stress responsiveness)
Nta14g04460.1	1199	1239	MYB (Stress responsiveness)
Nta14g04460.1	1516	1556	MYB (Stress responsiveness)
Nta14g04460.1	757	797	MYC (Stress responsiveness)
Nta14g04460.1	978	1018	MRE (Light responsive)
Nta14g04460.1	262	302	I-box (Light responsive)
Nta14g04460.1	554	594	I-box (Light responsive)
Nta14g04460.1	137	177	GATA-motif (Light responsive)
Nta14g04460.1	456	496	AE-box (Light responsive)
Nta14g04460.1	1142	1182	GA-motif (Light responsive)
Nta14g04460.1	1358	1398	GT1-motif (Light responsive)
Nta14g04460.1	759	799	TCT-motif (Light responsive)
Nta15g00590.1	433	473	LTR (Low-temperature responsiveness)
Nta15g00590.1	1549	1589	LTR (Low-temperature responsiveness)
Nta15g00590.1	224	264	TGACG-motif (MeJA responsiveness)
Nta15g00590.1	224	264	CGTCA-motif (MeJA responsiveness)
Nta15g00590.1	425	465	TATC-box (GA responsiveness)
Nta15g00590.1	1338	1378	TCA-element (SA responsiveness)
Nta15g00590.1	744	784	MYB (Stress responsiveness)
Nta15g00590.1	748	788	MYB (Stress responsiveness)
Nta15g00590.1	88	128	MYC (Stress responsiveness)
Nta15g00590.1	100	140	MYC (Stress responsiveness)
Nta15g00590.1	1004	1044	MYC (Stress responsiveness)
Nta15g00590.1	676	716	GATA-motif (Light responsive)
Nta15g00590.1	341	381	G-Box (Light responsive)
Nta15g00590.1	317	357	TCT-motif (Light responsive)
Nta15g00590.1	1222	1262	GT1-motif (Light responsive)
Nta15g22910.1	753	793	TGA-element (IAA responsive)
Nta15g22910.1	1778	1818	circadian (Circadian control)
Nta15g22910.1	399	439	ABRE (ABA responsiveness)
Nta15g22910.1	1043	1083	ABRE (ABA responsiveness)
Nta15g22910.1	804	844	TGACG-motif (MeJA responsiveness)
Nta15g22910.1	1704	1744	TGACG-motif (MeJA responsiveness)
Nta15g22910.1	804	844	CGTCA-motif (MeJA responsiveness)
Nta15g22910.1	1704	1744	CGTCA-motif (MeJA responsiveness)
Nta15g22910.1	552	592	AuxRR-core (IAA responsiveness)
Nta15g22910.1	1344	1384	MBS (Drought responsiveness)
Nta15g22910.1	494	534	MYB (Stress responsiveness)
Nta15g22910.1	1073	1113	MYB (Stress responsiveness)
Nta15g22910.1	1152	1192	MYB (Stress responsiveness)
Nta15g22910.1	1930	1970	MYB (Stress responsiveness)
Nta15g22910.1	1344	1384	MYB (Stress responsiveness)
Nta15g22910.1	713	753	MYC (Stress responsiveness)
Nta15g22910.1	962	1002	MYC (Stress responsiveness)
Nta15g22910.1	980	1020	MYC (Stress responsiveness)
Nta15g22910.1	1470	1510	MYC (Stress responsiveness)
Nta15g22910.1	399	439	G-Box (Light responsive)
Nta15g22910.1	1373	1413	Sp1 (Light responsive)
Nta15g22910.1	560	600	GA-motif (Light responsive)
Nta15g22910.1	1001	1041	GT1-motif (Light responsive)
Nta15g22910.1	1167	1207	GT1-motif (Light responsive)
Nta15g22910.1	1043	1083	G-Box (Light responsive)
Nta15g22910.1	202	242	AE-box (Light responsive)
Nta15g22910.1	183	223	GATA-motif (Light responsive)
Nta15g22910.1	1679	1719	GATA-motif (Light responsive)
Nta15g22910.1	428	468	LAMP-element (Light responsive)
Nta15g24390.1	1807	1847	TCA-element (SA responsiveness)
Nta15g24390.1	931	971	MYB (Stress responsiveness)
Nta15g24390.1	1187	1227	MYB (Stress responsiveness)
Nta15g24390.1	1205	1245	MYB (Stress responsiveness)
Nta15g24390.1	1721	1761	MYB (Stress responsiveness)
Nta15g24390.1	685	725	MYC (Stress responsiveness)
Nta15g24390.1	687	727	MYC (Stress responsiveness)
Nta15g24390.1	1496	1536	MYC (Stress responsiveness)
Nta15g24390.1	929	969	GT1-motif (Light responsive)
Nta15g24390.1	930	970	GT1-motif (Light responsive)
Nta15g24390.1	1188	1228	GT1-motif (Light responsive)
Nta15g24390.1	1204	1244	GT1-motif (Light responsive)
Nta15g24390.1	1957	1997	GT1-motif (Light responsive)
Nta15g24390.1	428	468	TCCC-motif (Light responsive)
Nta15g24390.1	1363	1403	TCCC-motif (Light responsive)
Nta15g24390.1	336	376	GATA-motif (Light responsive)
Nta15g24390.1	956	996	GATA-motif (Light responsive)
Nta15g24390.1	1360	1400	GATA-motif (Light responsive)
Nta15g24390.1	338	378	I-box (Light responsive)
Nta16g00640.2	21	61	ABRE (ABA responsiveness)
Nta16g00640.2	518	558	ABRE (ABA responsiveness)
Nta16g00640.2	950	990	ABRE (ABA responsiveness)
Nta16g00640.2	1322	1362	TGACG-motif (MeJA responsiveness)
Nta16g00640.2	1322	1362	CGTCA-motif (MeJA responsiveness)
Nta16g00640.2	157	197	TGA-element (IAA responsive)
Nta16g00640.2	1709	1749	LTR (Low-temperature responsiveness)
Nta16g00640.2	1279	1319	P-box (GA responsive)
Nta16g00640.2	1309	1349	MBS (Drought responsiveness)
Nta16g00640.2	1849	1889	MYB (Stress responsiveness)
Nta16g00640.2	1309	1349	MYB (Stress responsiveness)
Nta16g00640.2	992	1032	MYC (Stress responsiveness)
Nta16g00640.2	20	60	G-Box (Light responsive)
Nta16g00640.2	517	557	G-Box (Light responsive)
Nta16g00640.2	949	989	G-Box (Light responsive)
Nta16g00640.2	67	107	GT1-motif (Light responsive)
Nta16g00640.2	1569	1609	GT1-motif (Light responsive)
Nta16g00640.2	933	973	AE-box (Light responsive)
Nta16g19730.1	1313	1353	circadian (Circadian control)
Nta16g19730.1	1782	1822	circadian (Circadian control)
Nta16g19730.1	921	961	ABRE (ABA responsiveness)
Nta16g19730.1	1708	1748	TGACG-motif (MeJA responsiveness)
Nta16g19730.1	1708	1748	CGTCA-motif (MeJA responsiveness)
Nta16g19730.1	801	841	MBS (Drought responsiveness)
Nta16g19730.1	395	435	AuxRR-core (IAA responsiveness)
Nta16g19730.1	298	338	LTR (Low-temperature responsiveness)
Nta16g19730.1	322	362	LTR (Low-temperature responsiveness)
Nta16g19730.1	15	55	MYB (Stress responsiveness)
Nta16g19730.1	990	1030	MYB (Stress responsiveness)
Nta16g19730.1	1284	1324	MYB (Stress responsiveness)
Nta16g19730.1	801	841	MYB (Stress responsiveness)
Nta16g19730.1	557	597	MYC (Stress responsiveness)
Nta16g19730.1	1324	1364	MYC (Stress responsiveness)
Nta16g19730.1	920	960	G-Box (Light responsive)
Nta16g19730.1	921	961	G-Box (Light responsive)
Nta16g19730.1	208	248	Sp1 (Light responsive)
Nta16g19730.1	1344	1384	Sp1 (Light responsive)
Nta16g19730.1	403	443	GA-motif (Light responsive)
Nta16g19730.1	174	214	GT1-motif (Light responsive)
Nta16g19730.1	271	311	GT1-motif (Light responsive)
Nta16g19730.1	1683	1723	GATA-motif (Light responsive)
Nta16g19730.1	220	260	I-box (Light responsive)
Nta16g20810.1	367	407	ABRE (ABA responsiveness)
Nta16g20810.1	769	809	ABRE (ABA responsiveness)
Nta16g20810.1	872	912	ABRE (ABA responsiveness)
Nta16g20810.1	874	914	TGACG-motif (MeJA responsiveness)
Nta16g20810.1	874	914	CGTCA-motif (MeJA responsiveness)
Nta16g20810.1	772	812	TGA-element (IAA responsive)
Nta16g20810.1	594	634	TCA-element (SA responsiveness)
Nta16g20810.1	122	162	MBS (Drought responsiveness)
Nta16g20810.1	1008	1048	MBS (Drought responsiveness)
Nta16g20810.1	1320	1360	GARE-motif (GA responsive)
Nta16g20810.1	122	162	MYB (Stress responsiveness)
Nta16g20810.1	1008	1048	MYB (Stress responsiveness)
Nta16g20810.1	363	403	MYB (Stress responsiveness)
Nta16g20810.1	478	518	MYB (Stress responsiveness)
Nta16g20810.1	1158	1198	MYB (Stress responsiveness)
Nta16g20810.1	1320	1360	MYB (Stress responsiveness)
Nta16g20810.1	531	571	MYC (Stress responsiveness)
Nta16g20810.1	657	697	MYC (Stress responsiveness)
Nta16g20810.1	1145	1185	MYC (Stress responsiveness)
Nta16g20810.1	1151	1191	MYC (Stress responsiveness)
Nta16g20810.1	553	593	MYC (Stress responsiveness)
Nta16g20810.1	769	809	G-Box (Light responsive)
Nta16g20810.1	872	912	G-Box (Light responsive)
Nta16g20810.1	721	761	TCT-motif (Light responsive)
Nta16g20810.1	367	407	G-Box (Light responsive)
Nta16g20810.1	1530	1570	GT1-motif (Light responsive)
Nta16g20810.1	1610	1650	GA-motif (Light responsive)
Nta16g20810.1	328	368	LAMP-element (Light responsive)
Nta16g20810.1	412	452	I-box (Light responsive)
Nta16g20810.1	951	991	I-box (Light responsive)
Nta17g03890.1	822	862	LTR (Low-temperature responsiveness)
Nta17g03890.1	1312	1352	MBS (Drought responsiveness)
Nta17g03890.1	522	562	TCA-element (SA responsiveness)
Nta17g03890.1	1306	1346	TGA-element (IAA responsive)
Nta17g03890.1	762	802	CGTCA-motif (MeJA responsiveness)
Nta17g03890.1	1208	1248	CGTCA-motif (MeJA responsiveness)
Nta17g03890.1	762	802	TGACG-motif (MeJA responsiveness)
Nta17g03890.1	1208	1248	TGACG-motif (MeJA responsiveness)
Nta17g03890.1	76	116	MYB (Stress responsiveness)
Nta17g03890.1	758	798	MYB (Stress responsiveness)
Nta17g03890.1	1312	1352	MYB (Stress responsiveness)
Nta17g03890.1	220	260	MYC (Stress responsiveness)
Nta17g03890.1	716	756	MYC (Stress responsiveness)
Nta17g03890.1	489	529	I-box (Light responsive)
Nta17g03890.1	1207	1247	ACE (Light responsive)
Nta17g03890.1	468	508	chs-CMA1a (Light responsive)
Nta17g03890.1	1623	1663	GT1-motif (Light responsive)
Nta17g03890.1	1641	1681	GT1-motif (Light responsive)
Nta17g03890.1	1642	1682	GT1-motif (Light responsive)
Nta17g03890.1	1694	1734	TCT-motif (Light responsive)
Nta17g03890.1	1835	1875	TCCC-motif (Light responsive)
Nta17g09550.1	0	23	TATC-box (GA responsiveness)
Nta17g09550.1	546	586	circadian (Circadian control)
Nta17g09550.1	1030	1070	ABRE (ABA responsiveness)
Nta17g09550.1	1669	1709	ABRE (ABA responsiveness)
Nta17g09550.1	1671	1711	ABRE (ABA responsiveness)
Nta17g09550.1	1672	1712	ABRE (ABA responsiveness)
Nta17g09550.1	1906	1946	P-box (GA responsive)
Nta17g09550.1	0	39	MYB (Stress responsiveness)
Nta17g09550.1	452	492	MYB (Stress responsiveness)
Nta17g09550.1	488	528	MYB (Stress responsiveness)
Nta17g09550.1	687	727	MYB (Stress responsiveness)
Nta17g09550.1	1082	1122	MYB (Stress responsiveness)
Nta17g09550.1	1653	1693	MYB (Stress responsiveness)
Nta17g09550.1	1133	1173	MYC (Stress responsiveness)
Nta17g09550.1	1238	1278	MYC (Stress responsiveness)
Nta17g09550.1	1877	1917	MYC (Stress responsiveness)
Nta17g09550.1	1847	1887	MYC (Stress responsiveness)
Nta17g09550.1	1583	1623	GT1-motif (Light responsive)
Nta17g09550.1	1671	1711	G-Box (Light responsive)
Nta17g09550.1	1029	1069	G-Box (Light responsive)
Nta17g09550.1	1669	1709	G-Box (Light responsive)
Nta17g09550.1	1671	1711	G-Box (Light responsive)
Nta18g03760.1	814	854	CGTCA-motif (MeJA responsiveness)
Nta18g03760.1	814	854	TGACG-motif (MeJA responsiveness)
Nta18g03760.1	382	422	circadian (Circadian control)
Nta18g03760.1	342	382	MYB (Stress responsiveness)
Nta18g03760.1	728	768	MYB (Stress responsiveness)
Nta18g03760.1	503	543	MYB (Stress responsiveness)
Nta18g03760.1	1317	1357	MYB (Stress responsiveness)
Nta18g03760.1	644	684	MYC (Stress responsiveness)
Nta18g03760.1	1275	1315	MYC (Stress responsiveness)
Nta18g03760.1	952	992	I-box (Light responsive)
Nta18g03760.1	213	253	chs-CMA1a (Light responsive)
Nta18g03760.1	84	124	GT1-motif (Light responsive)
Nta18g03760.1	727	767	GT1-motif (Light responsive)
Nta18g03760.1	1625	1665	GT1-motif (Light responsive)
Nta18g03760.1	159	199	TCT-motif (Light responsive)
Nta18g03760.1	800	840	TCT-motif (Light responsive)
Nta18g03760.1	1696	1736	TCT-motif (Light responsive)
Nta18g03760.1	1839	1879	TCCC-motif (Light responsive)
Nta18g09140.1	1880	1920	P-box (GA responsive)
Nta18g09140.1	771	811	LTR (Low-temperature responsiveness)
Nta18g09140.1	762	802	circadian (Circadian control)
Nta18g09140.1	1319	1359	ABRE (ABA responsiveness)
Nta18g09140.1	1636	1676	ABRE (ABA responsiveness)
Nta18g09140.1	1638	1678	ABRE (ABA responsiveness)
Nta18g09140.1	1639	1679	ABRE (ABA responsiveness)
Nta18g09140.1	668	708	MYB (Stress responsiveness)
Nta18g09140.1	704	744	MYB (Stress responsiveness)
Nta18g09140.1	838	878	MYB (Stress responsiveness)
Nta18g09140.1	1620	1660	MYB (Stress responsiveness)
Nta18g09140.1	1817	1857	MYC (Stress responsiveness)
Nta18g09140.1	237	277	MYC (Stress responsiveness)
Nta18g09140.1	1166	1206	MYC (Stress responsiveness)
Nta18g09140.1	1851	1891	MYC (Stress responsiveness)
Nta18g09140.1	1319	1359	G-Box (Light responsive)
Nta18g09140.1	1636	1676	G-Box (Light responsive)
Nta18g09140.1	1638	1678	G-Box (Light responsive)
Nta18g09140.1	1891	1931	TCCC-motif (Light responsive)
Nta18g09140.1	1638	1678	G-Box (Light responsive)
Nta18g09140.1	959	999	TCT-motif (Light responsive)
Nta18g09140.1	1074	1114	TCT-motif (Light responsive)
Nta18g09140.1	1550	1590	GT1-motif (Light responsive)
Nta19g03240.1	349	389	LTR (Low-temperature responsiveness)
Nta19g03240.1	471	511	TATC-box (GA responsiveness)
Nta19g03240.1	1207	1247	TCA-element (SA responsiveness)
Nta19g03240.1	1866	1906	TCA-element (SA responsiveness)
Nta19g03240.1	85	125	TGA-element (IAA responsive)
Nta19g03240.1	757	797	TGA-element (IAA responsive)
Nta19g03240.1	216	256	ABRE (ABA responsiveness)
Nta19g03240.1	324	364	ABRE (ABA responsiveness)
Nta19g03240.1	1726	1766	ABRE (ABA responsiveness)
Nta19g03240.1	749	789	MYB (Stress responsiveness)
Nta19g03240.1	938	978	MYB (Stress responsiveness)
Nta19g03240.1	1738	1778	MYB (Stress responsiveness)
Nta19g03240.1	476	516	MYC (Stress responsiveness)
Nta19g03240.1	1514	1554	MYC (Stress responsiveness)
Nta19g03240.1	1831	1871	MYC (Stress responsiveness)
Nta19g03240.1	698	738	GATA-motif (Light responsive)
Nta19g03240.1	1252	1292	GATA-motif (Light responsive)
Nta19g03240.1	1583	1623	G-Box (Light responsive)
Nta19g03240.1	1725	1765	G-Box (Light responsive)
Nta19g03240.1	168	208	Sp1 (Light responsive)
Nta19g03240.1	1171	1211	Sp1 (Light responsive)
Nta19g03240.1	402	442	TCT-motif (Light responsive)
Nta19g03240.1	215	255	G-Box (Light responsive)
Nta19g03240.1	324	364	G-Box (Light responsive)
Nta19g03240.1	1625	1665	G-Box (Light responsive)
Nta19g03240.1	106	146	TCCC-motif (Light responsive)
Nta19g03240.1	508	548	TCCC-motif (Light responsive)
Nta19g03240.1	1184	1224	TCCC-motif (Light responsive)
Nta19g03240.1	1607	1647	AE-box (Light responsive)
Nta19g19700.1	1753	1793	ABRE (ABA responsiveness)
Nta19g19700.1	407	447	TGACG-motif (MeJA responsiveness)
Nta19g19700.1	428	468	TGACG-motif (MeJA responsiveness)
Nta19g19700.1	1751	1791	TGACG-motif (MeJA responsiveness)
Nta19g19700.1	407	447	CGTCA-motif (MeJA responsiveness)
Nta19g19700.1	428	468	CGTCA-motif (MeJA responsiveness)
Nta19g19700.1	1751	1791	CGTCA-motif (MeJA responsiveness)
Nta19g19700.1	801	841	TC-rich repeats (Defense and stress responsiveness)
Nta19g19700.1	67	107	TGA-element (IAA responsive)
Nta19g19700.1	525	565	TATC-box (GA responsiveness)
Nta19g19700.1	835	875	TATC-box (GA responsiveness)
Nta19g19700.1	1292	1332	MYB (Stress responsiveness)
Nta19g19700.1	1610	1650	MYB (Stress responsiveness)
Nta19g19700.1	1614	1654	MYB (Stress responsiveness)
Nta19g19700.1	1840	1880	MYB (Stress responsiveness)
Nta19g19700.1	267	307	MYB (Stress responsiveness)
Nta19g19700.1	97	137	MYC (Stress responsiveness)
Nta19g19700.1	103	143	MYC (Stress responsiveness)
Nta19g19700.1	977	1017	MYC (Stress responsiveness)
Nta19g19700.1	501	541	GATA-motif (Light responsive)
Nta19g19700.1	728	768	I-box (Light responsive)
Nta19g19700.1	745	785	TCCC-motif (Light responsive)
Nta19g19700.1	1850	1890	AE-box (Light responsive)
Nta19g19700.1	1752	1792	G-Box (Light responsive)
Nta20g03810.1	0	29	TGA-element (IAA responsive)
Nta20g03810.1	1762	1802	CGTCA-motif (MeJA responsiveness)
Nta20g03810.1	1762	1802	TGACG-motif (MeJA responsiveness)
Nta20g03810.1	1551	1591	P-box (GA responsive)
Nta20g03810.1	292	332	LTR (Low-temperature responsiveness)
Nta20g03810.1	599	639	MYB (Stress responsiveness)
Nta20g03810.1	1403	1443	MYB (Stress responsiveness)
Nta20g03810.1	1195	1235	MYC (Stress responsiveness)
Nta20g03810.1	1404	1444	GT1-motif (Light responsive)
Nta20g03810.1	1967	2000	GA-motif (Light responsive)
Nta20g03810.1	1850	1890	TCT-motif (Light responsive)
Nta20g03810.1	35	75	AE-box (Light responsive)
Nta20g03810.1	559	599	AE-box (Light responsive)
Nta20g03810.1	873	913	AE-box (Light responsive)
Nta20g03810.1	908	948	I-box (Light responsive)
Nta20g03810.1	1378	1418	I-box (Light responsive)
Nta20g03810.1	1709	1749	GATA-motif (Light responsive)
Nta20g03810.1	1852	1892	GATA-motif (Light responsive)
Nta20g07010.1	703	743	TATC-box (GA responsiveness)
Nta20g07010.1	1916	1956	TATC-box (GA responsiveness)
Nta20g07010.1	1379	1419	TGA-element (IAA responsive)
Nta20g07010.1	169	209	LTR (Low-temperature responsiveness)
Nta20g07010.1	1469	1509	LTR (Low-temperature responsiveness)
Nta20g07010.1	1050	1090	MBS (Drought responsiveness)
Nta20g07010.1	236	276	MYB (Stress responsiveness)
Nta20g07010.1	499	539	MYB (Stress responsiveness)
Nta20g07010.1	965	1005	MYB (Stress responsiveness)
Nta20g07010.1	1133	1173	MYB (Stress responsiveness)
Nta20g07010.1	1221	1261	MYB (Stress responsiveness)
Nta20g07010.1	1050	1090	MYB (Stress responsiveness)
Nta20g07010.1	586	626	MYC (Stress responsiveness)
Nta20g07010.1	1890	1930	MYC (Stress responsiveness)
Nta20g07010.1	160	200	GA-motif (Light responsive)
Nta20g07010.1	1106	1146	GT1-motif (Light responsive)
Nta20g07010.1	1134	1174	GT1-motif (Light responsive)
Nta20g07010.1	1718	1758	TCT-motif (Light responsive)
Nta20g07010.1	555	595	Sp1 (Light responsive)
Nta20g11110.1	537	577	ABRE (ABA responsiveness)
Nta20g11110.1	1647	1687	ABRE (ABA responsiveness)
Nta20g11110.1	260	300	TGACG-motif (MeJA responsiveness)
Nta20g11110.1	310	350	TGACG-motif (MeJA responsiveness)
Nta20g11110.1	1645	1685	TGACG-motif (MeJA responsiveness)
Nta20g11110.1	260	300	CGTCA-motif (MeJA responsiveness)
Nta20g11110.1	310	350	CGTCA-motif (MeJA responsiveness)
Nta20g11110.1	1645	1685	CGTCA-motif (MeJA responsiveness)
Nta20g11110.1	758	798	TGA-element (IAA responsive)
Nta20g11110.1	1165	1205	TC-rich repeats (Defense and stress responsiveness)
Nta20g11110.1	1595	1635	TCA-element (SA responsiveness)
Nta20g11110.1	14	54	MYB (Stress responsiveness)
Nta20g11110.1	127	167	MYB (Stress responsiveness)
Nta20g11110.1	227	267	MYB (Stress responsiveness)
Nta20g11110.1	430	470	MYB (Stress responsiveness)
Nta20g11110.1	470	510	MYB (Stress responsiveness)
Nta20g11110.1	601	641	MYB (Stress responsiveness)
Nta20g11110.1	1207	1247	MYB (Stress responsiveness)
Nta20g11110.1	1713	1753	MYB (Stress responsiveness)
Nta20g11110.1	513	553	MYC (Stress responsiveness)
Nta20g11110.1	803	843	MYC (Stress responsiveness)
Nta20g11110.1	925	965	MYC (Stress responsiveness)
Nta20g11110.1	868	908	MYC (Stress responsiveness)
Nta20g11110.1	991	1031	MYC (Stress responsiveness)
Nta20g11110.1	1404	1444	TCCC-motif (Light responsive)
Nta20g11110.1	872	912	AE-box (Light responsive)
Nta20g11110.1	1861	1901	AE-box (Light responsive)
Nta20g11110.1	285	325	G-Box (Light responsive)
Nta20g11110.1	1646	1686	G-Box (Light responsive)
Nta20g11110.1	867	907	TCT-motif (Light responsive)
Nta20g11110.1	990	1030	TCT-motif (Light responsive)
Nta20g11110.1	1208	1248	GT1-motif (Light responsive)
Nta20g11110.1	774	814	MRE (Light responsive)
Nta20g11110.1	1728	1768	I-box (Light responsive)
Nta20g17110.1	1163	1203	P-box (GA responsive)
Nta20g17110.1	1933	1973	P-box (GA responsive)
Nta20g17110.1	1018	1058	TC-rich repeats (Defense and stress responsiveness)
Nta20g17110.1	641	681	CGTCA-motif (MeJA responsiveness)
Nta20g17110.1	705	745	CGTCA-motif (MeJA responsiveness)
Nta20g17110.1	1711	1751	CGTCA-motif (MeJA responsiveness)
Nta20g17110.1	641	681	TGACG-motif (MeJA responsiveness)
Nta20g17110.1	705	745	TGACG-motif (MeJA responsiveness)
Nta20g17110.1	1711	1751	TGACG-motif (MeJA responsiveness)
Nta20g17110.1	809	849	ABRE (ABA responsiveness)
Nta20g17110.1	1713	1753	ABRE (ABA responsiveness)
Nta20g17110.1	1572	1612	MYB (Stress responsiveness)
Nta20g17110.1	1881	1921	MYB (Stress responsiveness)
Nta20g17110.1	264	304	MYB (Stress responsiveness)
Nta20g17110.1	942	982	MYC (Stress responsiveness)
Nta20g17110.1	155	195	I-box (Light responsive)
Nta20g17110.1	157	197	I-box (Light responsive)
Nta20g17110.1	1712	1752	G-Box (Light responsive)
Nta20g17110.1	1810	1850	AE-box (Light responsive)
Nta20g17110.1	622	662	GT1-motif (Light responsive)
Nta20g17110.1	1879	1919	GT1-motif (Light responsive)
Nta20g17110.1	1880	1920	GT1-motif (Light responsive)
Nta20g17110.1	1384	1424	TCT-motif (Light responsive)
Nta20g17110.1	1844	1884	TCT-motif (Light responsive)
Nta21g02330.1	455	495	TGA-element (IAA responsive)
Nta21g02330.1	1101	1141	TGA-element (IAA responsive)
Nta21g02330.1	1910	1950	TGACG-motif (MeJA responsiveness)
Nta21g02330.1	1910	1950	CGTCA-motif (MeJA responsiveness)
Nta21g02330.1	1399	1439	TCA-element (SA responsiveness)
Nta21g02330.1	1920	1960	P-box (GA responsive)
Nta21g02330.1	1245	1285	MYB (Stress responsiveness)
Nta21g02330.1	0	38	MYC (Stress responsiveness)
Nta21g02330.1	172	212	MYC (Stress responsiveness)
Nta21g02330.1	1369	1409	MYC (Stress responsiveness)
Nta21g02330.1	1376	1416	MYC (Stress responsiveness)
Nta21g02330.1	211	251	ACE (Light responsive)
Nta21g02330.1	418	458	ACE (Light responsive)
Nta21g02330.1	1148	1188	LAMP-element (Light responsive)
Nta21g02330.1	1541	1581	I-box (Light responsive)
Nta22g01950.1	762	802	TCA-element (SA responsiveness)
Nta22g01950.1	77	117	CGTCA-motif (MeJA responsiveness)
Nta22g01950.1	1524	1564	CGTCA-motif (MeJA responsiveness)
Nta22g01950.1	680	720	ABRE (ABA responsiveness)
Nta22g01950.1	1526	1566	ABRE (ABA responsiveness)
Nta22g01950.1	77	117	TGACG-motif (MeJA responsiveness)
Nta22g01950.1	1524	1564	TGACG-motif (MeJA responsiveness)
Nta22g01950.1	543	583	TC-rich repeats (Defense and stress responsiveness)
Nta22g01950.1	63	103	MYB (Stress responsiveness)
Nta22g01950.1	251	291	MYB (Stress responsiveness)
Nta22g01950.1	786	826	MYB (Stress responsiveness)
Nta22g01950.1	1134	1174	MYB (Stress responsiveness)
Nta22g01950.1	1794	1834	MYB (Stress responsiveness)
Nta22g01950.1	175	215	MYC (Stress responsiveness)
Nta22g01950.1	332	372	MYC (Stress responsiveness)
Nta22g01950.1	787	827	GT1-motif (Light responsive)
Nta22g01950.1	543	583	TCT-motif (Light responsive)
Nta22g01950.1	600	640	AE-box (Light responsive)
Nta22g01950.1	680	720	G-Box (Light responsive)
Nta22g01950.1	1525	1565	G-Box (Light responsive)
Nta22g01950.1	1416	1456	I-box (Light responsive)
Nta22g01950.1	427	467	GATA-motif (Light responsive)
Nta22g01950.1	1416	1456	GATA-motif (Light responsive)
Nta22g01950.1	1713	1753	chs-CMA2a (Light responsive)
Nta22g01950.1	551	591	MRE (Light responsive)
Nta22g02250.1	159	199	TGA-element (IAA responsive)
Nta22g02250.1	48	88	CGTCA-motif (MeJA responsiveness)
Nta22g02250.1	1881	1921	CGTCA-motif (MeJA responsiveness)
Nta22g02250.1	48	88	TGACG-motif (MeJA responsiveness)
Nta22g02250.1	1881	1921	TGACG-motif (MeJA responsiveness)
Nta22g02250.1	852	892	ABRE (ABA responsiveness)
Nta22g02250.1	1774	1814	ABRE (ABA responsiveness)
Nta22g02250.1	1775	1815	ABRE (ABA responsiveness)
Nta22g02250.1	1236	1276	MBS (Drought responsiveness)
Nta22g02250.1	5	45	P-box (GA responsive)
Nta22g02250.1	1891	1931	P-box (GA responsive)
Nta22g02250.1	90	130	LTR (Low-temperature responsiveness)
Nta22g02250.1	1236	1276	MYB (Stress responsiveness)
Nta22g02250.1	805	845	MYB (Stress responsiveness)
Nta22g02250.1	927	967	MYC (Stress responsiveness)
Nta22g02250.1	934	974	MYC (Stress responsiveness)
Nta22g02250.1	1349	1389	MYC (Stress responsiveness)
Nta22g02250.1	1859	1899	MYC (Stress responsiveness)
Nta22g02250.1	851	891	G-Box (Light responsive)
Nta22g02250.1	1774	1814	G-Box (Light responsive)
Nta22g02250.1	358	398	TCT-motif (Light responsive)
Nta22g02250.1	1774	1814	G-Box (Light responsive)
Nta22g02250.1	447	487	LAMP-element (Light responsive)
Nta23g00260.1	0	30	MBS (Drought responsiveness)
Nta23g00260.1	602	642	TC-rich repeats (Defense and stress responsiveness)
Nta23g00260.1	1383	1423	TGA-element (IAA responsive)
Nta23g00260.1	233	273	TGACG-motif (MeJA responsiveness)
Nta23g00260.1	233	273	CGTCA-motif (MeJA responsiveness)
Nta23g00260.1	0	30	MYB (Stress responsiveness)
Nta23g00260.1	192	232	MYB (Stress responsiveness)
Nta23g00260.1	1015	1055	MYB (Stress responsiveness)
Nta23g00260.1	1345	1385	MYB (Stress responsiveness)
Nta23g00260.1	1577	1617	MYC (Stress responsiveness)
Nta23g00260.1	317	357	MYC (Stress responsiveness)
Nta23g00260.1	871	911	MYC (Stress responsiveness)
Nta23g00260.1	1727	1767	MYC (Stress responsiveness)
Nta23g00260.1	602	642	TCT-motif (Light responsive)
Nta23g00260.1	1121	1161	GT1-motif (Light responsive)
Nta23g00260.1	1237	1277	GA-motif (Light responsive)
Nta23g17830.1	230	270	ABRE (ABA responsiveness)
Nta23g17830.1	771	811	ABRE (ABA responsiveness)
Nta23g17830.1	358	398	TGACG-motif (MeJA responsiveness)
Nta23g17830.1	996	1036	TGACG-motif (MeJA responsiveness)
Nta23g17830.1	1496	1536	TGACG-motif (MeJA responsiveness)
Nta23g17830.1	1594	1634	TGACG-motif (MeJA responsiveness)
Nta23g17830.1	1750	1790	TGACG-motif (MeJA responsiveness)
Nta23g17830.1	358	398	CGTCA-motif (MeJA responsiveness)
Nta23g17830.1	996	1036	CGTCA-motif (MeJA responsiveness)
Nta23g17830.1	1496	1536	CGTCA-motif (MeJA responsiveness)
Nta23g17830.1	1594	1634	CGTCA-motif (MeJA responsiveness)
Nta23g17830.1	1750	1790	CGTCA-motif (MeJA responsiveness)
Nta23g17830.1	1573	1613	P-box (GA responsive)
Nta23g17830.1	650	690	MYB (Stress responsiveness)
Nta23g17830.1	1432	1472	MYB (Stress responsiveness)
Nta23g17830.1	1817	1857	MYB (Stress responsiveness)
Nta23g17830.1	557	597	MYC (Stress responsiveness)
Nta23g17830.1	229	269	G-Box (Light responsive)
Nta23g17830.1	293	333	TCT-motif (Light responsive)
Nta23g17830.1	1645	1685	TCT-motif (Light responsive)
Nta23g17830.1	1840	1880	TCT-motif (Light responsive)
Nta23g17830.1	771	811	G-Box (Light responsive)
Nta23g17830.1	1433	1473	GT1-motif (Light responsive)
Nta23g17830.1	1850	1890	GT1-motif (Light responsive)
Nta23g17830.1	1851	1891	GT1-motif (Light responsive)
Nta23g17830.1	1697	1737	GATA-motif (Light responsive)
Nta23g17830.1	1842	1882	GATA-motif (Light responsive)
Nta23g19770.1	1914	1954	TATC-box (GA responsiveness)
Nta23g19770.1	958	998	circadian (Circadian control)
Nta23g19770.1	1238	1278	TGA-element (IAA responsive)
Nta23g19770.1	718	758	ABRE (ABA responsiveness)
Nta23g19770.1	1584	1624	ABRE (ABA responsiveness)
Nta23g19770.1	1196	1236	MBS (Drought responsiveness)
Nta23g19770.1	1196	1236	MYB (Stress responsiveness)
Nta23g19770.1	254	294	MYB (Stress responsiveness)
Nta23g19770.1	625	665	MYB (Stress responsiveness)
Nta23g19770.1	1162	1202	MYB (Stress responsiveness)
Nta23g19770.1	1352	1392	MYB (Stress responsiveness)
Nta23g19770.1	1597	1637	MYB (Stress responsiveness)
Nta23g19770.1	250	290	MYC (Stress responsiveness)
Nta23g19770.1	669	709	MYC (Stress responsiveness)
Nta23g19770.1	1259	1299	MYC (Stress responsiveness)
Nta23g19770.1	1888	1928	MYC (Stress responsiveness)
Nta23g19770.1	1724	1764	TCT-motif (Light responsive)
Nta23g19770.1	775	815	Sp1 (Light responsive)
Nta23g19770.1	853	893	Sp1 (Light responsive)
Nta23g19770.1	1584	1624	G-Box (Light responsive)
Nta23g19770.1	1347	1387	AE-box (Light responsive)
Nta23g19770.1	1624	1664	TCCC-motif (Light responsive)
Nta23g19770.1	449	489	GATA-motif (Light responsive)
Nta23g19770.1	1249	1289	ACE (Light responsive)
Nta24g00270.1	1650	1690	TGA-element (IAA responsive)
Nta24g00270.1	81	121	ABRE (ABA responsiveness)
Nta24g00270.1	264	304	ABRE (ABA responsiveness)
Nta24g00270.1	1207	1247	MYB (Stress responsiveness)
Nta24g00270.1	1292	1332	MYB (Stress responsiveness)
Nta24g00270.1	275	315	MYC (Stress responsiveness)
Nta24g00270.1	1064	1104	MYC (Stress responsiveness)
Nta24g00270.1	1384	1424	MYC (Stress responsiveness)
Nta24g00270.1	1657	1697	MYC (Stress responsiveness)
Nta24g00270.1	1729	1769	MYC (Stress responsiveness)
Nta24g00270.1	264	304	G-Box (Light responsive)
Nta24g00270.1	223	263	TCCC-motif (Light responsive)
Nta24g00270.1	80	120	G-Box (Light responsive)
Nta24g00270.1	1602	1642	TCT-motif (Light responsive)
Nta24g00270.1	1437	1477	GA-motif (Light responsive)
Nta24g00270.1	739	779	GT1-motif (Light responsive)
Nta24g00270.1	1790	1830	GT1-motif (Light responsive)
Nta24g00270.1	576	616	chs-CMA1a (Light responsive)
Nta24g00270.1	26	66	GATA-motif (Light responsive)
Nta24g00270.1	337	377	GATA-motif (Light responsive)
Nta24g00270.1	1662	1702	GATA-motif (Light responsive)
Nta24g00270.1	339	379	I-box (Light responsive)
Nta24g00270.1	685	725	I-box (Light responsive)
Nta24g19370.1	505	545	LTR (Low-temperature responsiveness)
Nta24g19370.1	559	599	LTR (Low-temperature responsiveness)
Nta24g19370.1	570	610	LTR (Low-temperature responsiveness)
Nta24g19370.1	834	874	LTR (Low-temperature responsiveness)
Nta24g19370.1	947	987	LTR (Low-temperature responsiveness)
Nta24g19370.1	106	146	circadian (Circadian control)
Nta24g19370.1	194	234	TGA-element (IAA responsive)
Nta24g19370.1	495	535	CGTCA-motif (MeJA responsiveness)
Nta24g19370.1	495	535	TGACG-motif (MeJA responsiveness)
Nta24g19370.1	1760	1800	ABRE (ABA responsiveness)
Nta24g19370.1	977	1017	TCA-element (SA responsiveness)
Nta24g19370.1	1874	1914	TCA-element (SA responsiveness)
Nta24g19370.1	1847	1887	TATC-box (GA responsiveness)
Nta24g19370.1	350	390	MYB (Stress responsiveness)
Nta24g19370.1	432	472	MYB (Stress responsiveness)
Nta24g19370.1	686	726	MYB (Stress responsiveness)
Nta24g19370.1	953	993	MYB (Stress responsiveness)
Nta24g19370.1	1037	1077	MYB (Stress responsiveness)
Nta24g19370.1	1081	1121	MYB (Stress responsiveness)
Nta24g19370.1	542	582	MYB (Stress responsiveness)
Nta24g19370.1	350	390	MYB (Stress responsiveness)
Nta24g19370.1	432	472	MYB (Stress responsiveness)
Nta24g19370.1	686	726	MYB (Stress responsiveness)
Nta24g19370.1	953	993	MYB (Stress responsiveness)
Nta24g19370.1	1037	1077	MYB (Stress responsiveness)
Nta24g19370.1	1081	1121	MYB (Stress responsiveness)
Nta24g19370.1	542	582	MYB (Stress responsiveness)
Nta24g19370.1	0	21	MYC (Stress responsiveness)
Nta24g19370.1	6	46	MYC (Stress responsiveness)
Nta24g19370.1	1222	1262	GATA-motif (Light responsive)
Nta24g19370.1	1482	1522	TCCC-motif (Light responsive)
Nta24g19370.1	954	994	GT1-motif (Light responsive)
Nta24g19370.1	1759	1799	G-Box (Light responsive)
